# Supplementary material for: Engineering well-expressed, V2-immunofocusing HIV-1 envelope glycoprotein membrane trimers for use in heterologous prime-boost vaccine regimens
Source: PLoS Pathog. 2021 Oct 22;17(10):e1009807. doi: 10.1371/journal.ppat.1009807 (PMC8565784; doi:10.1371/journal.ppat.1009807)
Supplement: S1 Data and analysis — Related to Fig 5. Heat maps are shown based on glycopeptide analysis of JR-FL VLP or gp120 monomer samples generated from two analyses of separate samples dated 11-11-19 and 4-24-21. To calibrate the extent of glycan maturation, each glycan type was assigned a numerical code from 1 to 19. Each number was multiplied by its percentage at each sequon to determine the mean glycan number (maturation state). These scores were used to generate the models in S5 Fig. Also shown are percentages of core glycan and sequon skipping. Differences in glycan maturation at each site between pairs of samples were calculated by subtracting glycan scores of one sample (usually the parent) from the scores of the other. These changes in glycan maturation were used to generate the models in S6 Fig. (XLSX) [file ppat.1009807.s013.xlsx]

## Sheet: 1-19 Scoring 
		Hxb2 Env coords	49	88	135	138	156	160	187	197	241	262	276	295	301	332	339	356	362	386	392	397	406	448	463	611	616	625	637
		Old' Parent	N49	N88	N135	N138	N156	N160	N188	N197	N241	N262	N276	N295	N301	N332	N339	N356	N362	N386	N392	N397	N406	N448	N463	N611	N616	N625	N637
		1. JR-FL SOS E168K + N189A Parent Past Sample 1 (1/#/20)
1		M9Glc	n.d.	0	n.d.	n.d.	0	0	0	n.d.	0	n.d.	0	n.d.	n.d.	0	0	0	0	n.d.	n.d.	n.d.	n.d.	0	0	0	0	n.d.	0
2		M9	n.d.	0	n.d.	n.d.	0.0850143	0	0	n.d.	0.0113917	n.d.	0	n.d.	n.d.	0.1207	0.0415	0	0.0044	n.d.	n.d.	n.d.	n.d.	0.8977	0	0	0.0021	n.d.	0
3		M8	n.d.	0	n.d.	n.d.	0.31919	0.0813335	0	n.d.	0.105928	n.d.	0	n.d.	n.d.	0.8144	0.4885	0	0.6418	n.d.	n.d.	n.d.	n.d.	0.1023	0	0	0.0019	n.d.	0
4		M7	n.d.	0	n.d.	n.d.	0.48149	0.235143	0	n.d.	0.494844	n.d.	0	n.d.	n.d.	0.0215	0.3252	0	0.2413	n.d.	n.d.	n.d.	n.d.	0	0	0	0.0072	n.d.	0
5		M6	n.d.	0.00927459	n.d.	n.d.	0.0650746	0.28507	0	n.d.	0.301546	n.d.	0	n.d.	n.d.	0	0.1218	0	0.0948	n.d.	n.d.	n.d.	n.d.	0	0	0	0	n.d.	0
6		M5	n.d.	0.0163962	n.d.	n.d.	0.0220264	0.28507	0.0012589	n.d.	0.0443298	n.d.	0	n.d.	n.d.	0	0.023	0	0.0077	n.d.	n.d.	n.d.	n.d.	0	0	0	0.0043	n.d.	0
7		M4	n.d.	0	n.d.	n.d.	0	0	0	n.d.	0	n.d.	0	n.d.	n.d.	0	0	0	0	n.d.	n.d.	n.d.	n.d.	0	0	0	0	n.d.	0
8		M3	n.d.	0	n.d.	n.d.	0	0	0	n.d.	0	n.d.	0	n.d.	n.d.	0	0	0	0	n.d.	n.d.	n.d.	n.d.	0	0	0	0	n.d.	0
9		FM	n.d.	0	n.d.	n.d.	0	0	0	n.d.	0	n.d.	0	n.d.	n.d.	0	0	0	0	n.d.	n.d.	n.d.	n.d.	0	0	0	0	n.d.	0
10		HYBRID	n.d.	0.0245666	n.d.	n.d.	0.0185486	0.113384	0	n.d.	0.0400772	n.d.	0.0388	n.d.	n.d.	0	0	0	0.006	n.d.	n.d.	n.d.	n.d.	0	0	0	0.0546	n.d.	0
11		FHYBRID	n.d.	0.0698355	n.d.	n.d.	0	0	0	n.d.	0.00188402	n.d.	0.0308	n.d.	n.d.	0	0	0.0053	0	n.d.	n.d.	n.d.	n.d.	0	0	0	0.1558	n.d.	0
12		HexNAc(3)(x)	n.d.	0	n.d.	n.d.	0	0	0	n.d.	0	n.d.	0	n.d.	n.d.	0	0	0	0	n.d.	n.d.	n.d.	n.d.	0	0	0	0	n.d.	0
13		HexNAc(3)(F)(x)	n.d.	0	n.d.	n.d.	0	0	0	n.d.	0	n.d.	0	n.d.	n.d.	0	0	0	0	n.d.	n.d.	n.d.	n.d.	0	0	0	0.0162	n.d.	0
14		HexNAc(4)(x)	n.d.	0.0753561	n.d.	n.d.	0	0	0	n.d.	0	n.d.	0.3693	n.d.	n.d.	0	0	0	0	n.d.	n.d.	n.d.	n.d.	0	0	0	0	n.d.	0
15		HexNAc(4)(F)(x)	n.d.	0.454908	n.d.	n.d.	0	0	0.291801	n.d.	0	n.d.	0.2991	n.d.	n.d.	0	0	0.2652	0	n.d.	n.d.	n.d.	n.d.	0	0.2788	0	0.4729	n.d.	0.2341
16		HexNAc(5)(x)	n.d.	0.10864	n.d.	n.d.	0	0	0	n.d.	0	n.d.	0.0632	n.d.	n.d.	0	0	0	0	n.d.	n.d.	n.d.	n.d.	0	0	0	0	n.d.	0
17		HexNAc(5)(F)(x)	n.d.	0.241024	n.d.	n.d.	0	0	0.604755	n.d.	0	n.d.	0.1988	n.d.	n.d.	0	0	0.3161	0	n.d.	n.d.	n.d.	n.d.	0	0.462	0.1611	0.224	n.d.	0
18		HexNAc(6+)(x)	n.d.	0	n.d.	n.d.	0	0	0	n.d.	0	n.d.	0	n.d.	n.d.	0.0434	0	0	0	n.d.	n.d.	n.d.	n.d.	0	0	0	0	n.d.	0
19		HexNAc(6+)(F)(x)	n.d.	0	n.d.	n.d.	0	0	0.102185	n.d.	0	n.d.	0	n.d.	n.d.	0	0	0.4134	0	n.d.	n.d.	n.d.	n.d.	0	0.2591	0.8389	0.0608	n.d.	0.7659
		Unoccupied	n.d.	0	n.d.	n.d.	0.008656	0	0	n.d.	0	n.d.	0	n.d.	n.d.	0	0	0	0.004	n.d.	n.d.	n.d.	n.d.	0	0	0	0	n.d.	0
		Core	n.d.	0	n.d.	n.d.	0	0	0	n.d.	0	n.d.	0	n.d.	n.d.	0	0	0	0	n.d.	n.d.	n.d.	n.d.	0	0	0	0	n.d.	0
col. Values	=	i.d. X (Glycan% / ∑glycans-unocc, core)
		Hxb2 Env coords	49	88	135	138	156	160	187	197	241	262	276	295	301	332	339	356	362	386	392	397	406	448	463	611	616	625	637
		1-19 Scoring applied	N49	N88	N135	N138	N156	N160	N188	N197	N241	N262	N276	N295	N301	N332	N339	N356	N362	N386	N392	N397	N406	N448	N463	N611	N616	N625	N637
	i.d.	1. JR-FL SOS E168K + N189A Parent Past Sample 1 (1/#/20)
	1	M9Glc	n.d.	0	n.d.	n.d.	0	0	0	n.d.	0	n.d.	0	n.d.	n.d.	0	0	0	0	n.d.	n.d.	n.d.	n.d.	0	0	0	0	n.d.	0
	2	M9	n.d.	0	n.d.	n.d.	0.171513	0	0	n.d.	0.0227834	n.d.	0	n.d.	n.d.	0.2414	0.083	0	0.00883534	n.d.	n.d.	n.d.	n.d.	1.7954	0	0	0.00420084	n.d.	0
	3		n.d.	0	n.d.	n.d.	0.965931	0.244001	0	n.d.	0.317783	n.d.	0	n.d.	n.d.	2.4432	1.4655	0	1.93313	n.d.	n.d.	n.d.	n.d.	0.3069	0	0	0.00570114	n.d.	0
	4	M7	n.d.	0	n.d.	n.d.	1.94278	0.94057	0	n.d.	1.97938	n.d.	0	n.d.	n.d.	0.086	1.3008	0	0.969076	n.d.	n.d.	n.d.	n.d.	0	0	0	0.0288058	n.d.	0
	5	M6	n.d.	0.046373	n.d.	n.d.	0.328214	1.42535	0	n.d.	1.50773	n.d.	0	n.d.	n.d.	0	0.609	0	0.475904	n.d.	n.d.	n.d.	n.d.	0	0	0	0	n.d.	0
	6	M5	n.d.	0.0983769	n.d.	n.d.	0.133313	1.71042	0.00755343	n.d.	0.265979	n.d.	0	n.d.	n.d.	0	0.138	0	0.0463855	n.d.	n.d.	n.d.	n.d.	0	0	0	0.0258052	n.d.	0
	7	M4	n.d.	0	n.d.	n.d.	0	0	0	n.d.	0	n.d.	0	n.d.	n.d.	0	0	0	0	n.d.	n.d.	n.d.	n.d.	0	0	0	0	n.d.	0
	8	M3	n.d.	0	n.d.	n.d.	0	0	0	n.d.	0	n.d.	0	n.d.	n.d.	0	0	0	0	n.d.	n.d.	n.d.	n.d.	0	0	0	0	n.d.	0
	9	FM	n.d.	0	n.d.	n.d.	0	0	0	n.d.	0	n.d.	0	n.d.	n.d.	0	0	0	0	n.d.	n.d.	n.d.	n.d.	0	0	0	0	n.d.	0
	10	HYBRID	n.d.	0.245666	n.d.	n.d.	0.187105	1.13384	0	n.d.	0.400772	n.d.	0.388	n.d.	n.d.	0	0	0	0.060241	n.d.	n.d.	n.d.	n.d.	0	0	0	0.546109	n.d.	0
	11	FHYBRID	n.d.	0.76819	n.d.	n.d.	0	0	0	n.d.	0.0207242	n.d.	0.3388	n.d.	n.d.	0	0	0.0583	0	n.d.	n.d.	n.d.	n.d.	0	0	0	1.71414	n.d.	0
	12	HexNAc(3)(x)	n.d.	0	n.d.	n.d.	0	0	0	n.d.	0	n.d.	0	n.d.	n.d.	0	0	0	0	n.d.	n.d.	n.d.	n.d.	0	0	0	0	n.d.	0
	13	HexNAc(3)(F)(x)	n.d.	0	n.d.	n.d.	0	0	0	n.d.	0	n.d.	0	n.d.	n.d.	0	0	0	0	n.d.	n.d.	n.d.	n.d.	0	0	0	0.210642	n.d.	0
	14	HexNAc(4)(x)	n.d.	1.05499	n.d.	n.d.	0	0	0	n.d.	0	n.d.	5.1702	n.d.	n.d.	0	0	0	0	n.d.	n.d.	n.d.	n.d.	0	0	0	0	n.d.	0
	15	HexNAc(4)(F)(x)	n.d.	6.82362	n.d.	n.d.	0	0	4.37702	n.d.	0	n.d.	4.4865	n.d.	n.d.	0	0	3.978	0	n.d.	n.d.	n.d.	n.d.	0	4.18242	0	7.09492	n.d.	3.5115
	16	HexNAc(5)(x)	n.d.	1.73824	n.d.	n.d.	0	0	0	n.d.	0	n.d.	1.0112	n.d.	n.d.	0	0	0	0	n.d.	n.d.	n.d.	n.d.	0	0	0	0	n.d.	0
	17	ttvttt	n.d.	4.0974	n.d.	n.d.	0	0	10.2808	n.d.	0	n.d.	3.3796	n.d.	n.d.	0	0	5.3737	0	n.d.	n.d.	n.d.	n.d.	0	7.85479	2.7387	3.80876	n.d.	0
	18	HexNAc(6+)(x)	n.d.	0	n.d.	n.d.	0	0	0	n.d.	0	n.d.	0	n.d.	n.d.	0.7812	0	0	0	n.d.	n.d.	n.d.	n.d.	0	0	0	0	n.d.	0
	19	HexNAc(6+)(F)(x)	n.d.	0	n.d.	n.d.	0	0	1.94151	n.d.	0	n.d.	0	n.d.	n.d.	0	0	7.8546	0	n.d.	n.d.	n.d.	n.d.	0	4.92339	15.9391	1.15543	n.d.	14.5521
	n.d.	Core	n.d.	n.d.	n.d.	n.d.	n.d.	n.d.	n.d.	n.d.	n.d.	n.d.	n.d.	n.d.	n.d.	n.d.	n.d.	n.d.	n.d.	n.d.	n.d.	n.d.	n.d.	n.d.	n.d.	n.d.	n.d.	n.d.	n.d.
	n.d.	Unoccupied	n.d.	n.d.	n.d.	n.d.	n.d.	n.d.	n.d.	n.d.	n.d.	n.d.	n.d.	n.d.	n.d.	n.d.	n.d.	n.d.	n.d.	n.d.	n.d.	n.d.	n.d.	n.d.	n.d.	n.d.	n.d.	n.d.	n.d.
		Score	n.d.	14.8728	n.d.	n.d.	3.72885	5.45418	16.6069	n.d.	4.51515	n.d.	14.7743	n.d.	n.d.	3.5518	3.5963	17.2646	3.49357	n.d.	n.d.	n.d.	n.d.	2.1023	16.9606	18.6778	14.5945	n.d.	18.0636
		hex	#BFBFBF	#FF75FF	#BFBFBF	#BFBFBF	#4DC785	#7ED7A6	#FF44FF	#BFBFBF	#63CE94	#BFBFBF	#FF78FF	#BFBFBF	#BFBFBF	#48C681	#49C682	#FF32FF	#46C580	#BFBFBF	#BFBFBF	#BFBFBF	#BFBFBF	#1FB965	#FF00FF	#FFAFF	#FF7DFF	#BFBFBF	#FF1BFF
		rgb	191, 191, 191	255, 117, 255	191, 191, 191	191, 191, 191	77, 199, 133	126, 215, 166	255, 68, 255	191, 191, 191	99, 206, 148	191, 191, 191	255, 120, 255	191, 191, 191	191, 191, 191	72, 198, 129	73, 198, 130	255, 50, 255	70, 197, 128	191, 191, 191	191, 191, 191	191, 191, 191	191, 191, 191	31, 185, 101	255, 58, 255	255, 10, 255	255, 125, 255	191, 191, 191	255, 27, 255
		∑Glycans (-unocc, core)	n.d.	1	n.d.	n.d.	0.991344	1	1	n.d.	1	n.d.	1	n.d.	n.d.	1	1	1	0.996	n.d.	n.d.	n.d.	n.d.	1	0.9999	1	0.9998	n.d.	1
		Old parent - New Parent	n.d.	-0.0607716	n.d.	n.d.	1.72885	-0.205487	0.864275	n.d.	-1.06721	n.d.	-0.232762	n.d.	n.d.	0.59038	-0.474309	0.366016	-0.102954	n.d.	n.d.	n.d.	n.d.	-0.0844999	-1.11009	n.d.	-1.44916	n.d.	1.26669
		Hxb2 Env coords	49	88	135	138	156	160	187	197	241	262	276	295	301	332	339	356	362	386	392	397	406	448	463	611	616	625	637			1	49	88	135	138	156	160	187	197	241	262	276	295	301	332	339	356	362
		New' Parent	N49	N88	N135	N138	N156	N160	N188	N197	N241	N262	N276	N295	N301	N332	N339	N356	N362	N386	N392	N397	N406	N448	N463	N611	N616	N625	N637				N49	N88	N135	N138	N156	N160	N188	N197	N241	N262	N276	N295	N301	N332	N339	N356	N362
		1. JR-FL SOS E168K + N189A Parent																														2. JR-FL SOS E168K + N189A + S158T
	1	M9Glc	n.d.	0	n.d.	n.d.	0	0	0.00199912	n.d.	0	0	0	0	0	0	0	0	0	0	n.d.	n.d.	n.d.	0	0	n.d.	0	n.d.	0			M9Glc	n.d.	0	n.d.	n.d.	0	0	0	n.d.	0	n.d.	0	0	0	0	0	0	0
	2	M9	n.d.	0	n.d.	n.d.	1	0	0	n.d.	0	0.893243	0	0.246144	0	0.0666801	0.0364192	0	0	0.652278	n.d.	n.d.	n.d.	0.828897	0	n.d.	0	n.d.	0			M9	n.d.	0	n.d.	n.d.	0	0.103193	0	n.d.	0.0124774	n.d.	0	0	0	0.0285874	0	0.00223857	0.0703853
	3	M8	n.d.	0	n.d.	n.d.	0	0	0	n.d.	0	0	0	0	0	0.853237	0.345346	0.000488794	0.534892	0.347722	n.d.	n.d.	n.d.	0.134067	0	n.d.	0	n.d.	0			M8	n.d.	0	n.d.	n.d.	0	0.00788169	0	n.d.	0.0882381	n.d.	0	0	0	0.775146	0.261708	0.00100663	0.501119
	4	M7	n.d.	0	n.d.	n.d.	0	0.0310532	0	n.d.	0.216015	0	0	0	0	0.0300312	0.338797	0	0.333688	0	n.d.	n.d.	n.d.	0.0134067	0	n.d.	0	n.d.	0			M7	n.d.	0	n.d.	n.d.	1	0	0	n.d.	0.454289	n.d.	0	0	0	0.0592211	0.322102	0.000185699	0.285664
	5	M6	n.d.	0	n.d.	n.d.	0	0.261445	0	n.d.	0.590755	0	0	0	0	0	0.169611	0	0.13142	0	n.d.	n.d.	n.d.	0.00764441	0	n.d.	0	n.d.	0			M6	n.d.	0.00958961	n.d.	n.d.	0	0.251077	0	n.d.	0.322621	n.d.	0	0	0	0	0.141423	0.000340873	0.109821
	6	M5	n.d.	0	n.d.	n.d.	0	0.439654	0	n.d.	0.0865	0	0.00177747	0	0	0	0.0758537	0	0	0	n.d.	n.d.	n.d.	0	0	n.d.	0	n.d.	0			M5	n.d.	0	n.d.	n.d.	0	0.268953	0.0451648	n.d.	0.0554935	n.d.	0.0032162	0	0	0	0.087823	0.00966654	0.0330107
	7	M4	n.d.	0	n.d.	n.d.	0	0.0554903	0	n.d.	0.0311062	0	0	0.135779	0	0	0.00541812	0	0	0	n.d.	n.d.	n.d.	0	0	n.d.	0	n.d.	0			M4	n.d.	0	n.d.	n.d.	0	0.0143821	0	n.d.	0	n.d.	0	0.939426	0	0	0.0101915	0	0
	8	M3	n.d.	0	n.d.	n.d.	0	0	0	n.d.	0	0	0	0.422584	0	0	0	0	0	0	n.d.	n.d.	n.d.	0	0	n.d.	0	n.d.	0			M3	n.d.	0	n.d.	n.d.	0	0	0	n.d.	0	n.d.	0	0	0.33034	0	0	0	0
	9	FM	n.d.	0	n.d.	n.d.	0	0	0.0490283	n.d.	0	0	0	0	0	0	0	0	0	0	n.d.	n.d.	n.d.	0	0	n.d.	0	n.d.	0			FM	n.d.	0	n.d.	n.d.	0	0	0.0121845	n.d.	0	n.d.	0	0	0	0	0	0	0
	10	HYBRID	n.d.	0	n.d.	n.d.	0	0	0	n.d.	0.0291527	0	0.0107685	0	0.0215079	0	0	0	0	0	n.d.	n.d.	n.d.	0	0	n.d.	0	n.d.	0			HYBRID	n.d.	0	n.d.	n.d.	0	0.190136	0	n.d.	0.0606086	n.d.	0.00829102	0	0	0	0	0	0
	11	FHYBRID	n.d.	0	n.d.	n.d.	0	0	0	n.d.	0	0	0.0106193	0	0	0	0	0.00488794	0	0	n.d.	n.d.	n.d.	0	0	n.d.	0	n.d.	0			FHYBRID	n.d.	0.0633518	n.d.	n.d.	0	0	0	n.d.	0	n.d.	0.00798394	0	0	0	0.0152998	0.0126101	0
	12	HexNAc(3)(x)	n.d.	0	n.d.	n.d.	0	0	0	n.d.	0	0.0739349	0.0513848	0	0	0	0	0	0	0	n.d.	n.d.	n.d.	0	0	n.d.	0	n.d.	0			HexNAc(3)(x)	n.d.	0	n.d.	n.d.	0	0	0	n.d.	0	n.d.	0.00463844	0	0	0	0	0	0
	13	HexNAc(3)(F)(x)	n.d.	0	n.d.	n.d.	0	0	0	n.d.	0	0	0.00364091	0	0.0611317	0	0	0.000845943	0	0	n.d.	n.d.	n.d.	0	0	n.d.	0	n.d.	0			HexNAc(3)(F)(x)	n.d.	0	n.d.	n.d.	0	0	0	n.d.	0	n.d.	0.00320004	0	0	0	0	0.00237303	0
	14	HexNAc(4)(x)	n.d.	0.154308	n.d.	n.d.	0	0	0	n.d.	0.0085279	0	0.290729	0	0	0	0.00452295	0	0	0	n.d.	n.d.	n.d.	0	0	n.d.	0	n.d.	0			HexNAc(4)(x)	n.d.	0.163363	n.d.	n.d.	0	0	0	n.d.	0	n.d.	0.272812	0	0	0	0	0.000853999	0
	15	HexNAc(4)(F)(x)	n.d.	0.757768	n.d.	n.d.	0	0	0.459748	n.d.	0	0.0212659	0.327441	0	0	0	0.00134628	0.338917	0	0	n.d.	n.d.	n.d.	0	0.136198	n.d.	0	n.d.	0			HexNAc(4)(F)(x)	n.d.	0.523729	n.d.	n.d.	0	0	0.232016	n.d.	0	n.d.	0.231247	0.0605736	0	0.137046	0.00468054	0.300193	0
	16	HexNAc(5)(x)	n.d.	0.0879237	n.d.	n.d.	0	0	0	n.d.	0.0281759	0	0.138354	0	0	0	0	0	0	0	n.d.	n.d.	n.d.	0	0	n.d.	0.978159	n.d.	0.466746			HexNAc(5)(x)	n.d.	0.101861	n.d.	n.d.	0	0	0	n.d.	0	n.d.	0.207334	0	0.148172	0	0	0	0
	17	HexNAc(5)(F)(x)	n.d.	0	n.d.	n.d.	0	0	0.446049	n.d.	0.00976764	0	0.0873312	0.00307862	0.91736	0	0	0.346873	0	0	n.d.	n.d.	n.d.	0	0.192261	n.d.	0	n.d.	0.401425			HexNAc(5)(F)(x)	n.d.	0.138105	n.d.	n.d.	0	0	0.616608	n.d.	0	n.d.	0.108275	0	0.424952	0	0	0.306604	0
	18	HexNAc(6+)(x)	n.d.	0	n.d.	n.d.	0	0	0	n.d.	0	0	0.0532862	0	0	0	0.00643107	0	0	0	n.d.	n.d.	n.d.	0	0	n.d.	0.0218406	n.d.	0			HexNAc(6+)(x)	n.d.	0	n.d.	n.d.	0	0	0.0275793	n.d.	0	n.d.	0.0954517	0	0	0	0	0	0
	19	HexNAc(6+)(F)(x)	n.d.	0	n.d.	n.d.	0	0	0.0431757	n.d.	0	0	0.0246671	0	0	0	0	0.307987	0	0	n.d.	n.d.	n.d.	0	0.671541	n.d.	0	n.d.	0.131829			HexNAc(6+)(F)(x)	n.d.	0	n.d.	n.d.	0	0	0.0664468	n.d.	0	n.d.	0.0575523	0	0.0965362	0	0	0.363927	0
	n/a	Unoccupied	n.d.	0	n.d.	n.d.	0	0.212357	0	n.d.	0	0	0	0.192414	0	0	0	0	0	0	n.d.	n.d.	n.d.	0	0	n.d.	0	n.d.	0			Unoccupied	n.d.	0	n.d.	n.d.	0	0.0709352	0	n.d.	0.00627318	n.d.	0	0	0	0	0.156773	0	0
	n/a	Core	n.d.	0	n.d.	n.d.	0	0	0	n.d.	0	0.0115558	0	0	0	0.0500521	0.0162544	0	0	0	n.d.	n.d.	n.d.	0.0159849	0	n.d.	0	n.d.	0			Core	n.d.	0	n.d.	n.d.	0	0.0934428	0	n.d.	0	n.d.	0	0	0	0	0	0	0
col. Values	=	i.d. X (Glycan% / ∑glycans-unocc, core)
		Hxb2 Env coords	49	88	135	138	156	160	187	197	241	262	276	295	301	332	339	356	362	386	392	397	406	448	463	611	616	625	637			Hxb2 Env coords	49	88	135	138	156	160	187	197	241	262	276	295	301	332	339	356	362
		1-19 Scoring applied	N49	N88	N135	N138	N156	N160	N188	N197	N241	N262	N276	N295	N301	N332	N339	N356	N362	N386	N392	N397	N406	N448	N463	N611	N616	N625	N637			1-19 Scoring applied	N49	N88	N135	N138	N156	N160	N188	N197	N241	N262	N276	N295	N301	N332	N339	N356	N362
	i.d.	1. JR-FL SOS E168K + N189A Parent																													i.d.	2. JR-FL SOS E168K + N189A + S158T
	1	M9Glc	n.d.	0	n.d.	n.d.	0	0	0.00199912	n.d.	0	0	0	0	0	0	0	0	0	0	n.d.	n.d.	n.d.	0	0	n.d.	0	n.d.	0		1	M9Glc	n.d.	0	n.d.	n.d.	0	0	0	n.d.	0	n.d.	0	0	0	0	0	0	0
	2	M9	n.d.	0	n.d.	n.d.	2	0	0	n.d.	0	1.80737	0	0.609581	0	0.140387	0.0740419	0	0	1.30456	n.d.	n.d.	n.d.	1.68472	0	n.d.	0	n.d.	0		2	M9	n.d.	0	n.d.	n.d.	0	0.246986	0	n.d.	0.0251124	n.d.	0	0	0	0.0571747	0	0.00447714	0.140771
	3	M8	n.d.	0	n.d.	n.d.	0	0	0	n.d.	0	0	0	0	0	2.69458	1.05316	0.00146638	1.60468	1.04317	n.d.	n.d.	n.d.	0.408735	0	n.d.	0	n.d.	0		3	M8	n.d.	0	n.d.	n.d.	0	0.0282964	0	n.d.	0.266385	n.d.	0	0	0	2.32544	0.931093	0.00301989	1.50336
	4	M7	n.d.	0	n.d.	n.d.	0	0.157702	0	n.d.	0.864061	0	0	0	0	0.126454	1.37758	0	1.33475	0	n.d.	n.d.	n.d.	0.0544981	0	n.d.	0	n.d.	0		4	M7	n.d.	0	n.d.	n.d.	4	0	0	n.d.	1.82863	n.d.	0	0	0	0.236885	1.52795	0.000742798	1.14265
	5	M6	n.d.	0	n.d.	n.d.	0	1.65967	0	n.d.	2.95377	0	0	0	0	0	0.862066	0	0.657102	0	n.d.	n.d.	n.d.	0.038843	0	n.d.	0	n.d.	0		5	M6	n.d.	0.047948	n.d.	n.d.	0	1.50233	0	n.d.	1.62329	n.d.	0	0	0	0	0.838581	0.00170436	0.549105
	6	M5	n.d.	0	n.d.	n.d.	0	3.34914	0	n.d.	0.519	0	0.0106648	0	0	0	0.462642	0	0	0	n.d.	n.d.	n.d.	0	0	n.d.	0	n.d.	0		6	M5	n.d.	0	n.d.	n.d.	0	1.93116	0.270989	n.d.	0.335063	n.d.	0.0192972	0	0	0	0.624907	0.0579993	0.198064
	7	M4	n.d.	0	n.d.	n.d.	0	0.493158	0	n.d.	0.217743	0	0	1.1769	0	0	0.0385535	0	0	0	n.d.	n.d.	n.d.	0	0	n.d.	0	n.d.	0		7	M4	n.d.	0	n.d.	n.d.	0	0.120478	0	n.d.	0	n.d.	0	6.57598	0	0	0.0846041	0	0
	8	M3	n.d.	0	n.d.	n.d.	0	0	0	n.d.	0	0	0	4.18615	0	0	0	0	0	0	n.d.	n.d.	n.d.	0	0	n.d.	0	n.d.	0		8	M3	n.d.	0	n.d.	n.d.	0	0	0	n.d.	0	n.d.	0	0	2.64272	0	0	0	0
	9	FM	n.d.	0	n.d.	n.d.	0	0	0.441255	n.d.	0	0	0	0	0	0	0	0	0	0	n.d.	n.d.	n.d.	0	0	n.d.	0	n.d.	0		9	FM	n.d.	0	n.d.	n.d.	0	0	0.109661	n.d.	0	n.d.	0	0	0	0	0	0	0
	10	HYBRID	n.d.	0	n.d.	n.d.	0	0	0	n.d.	0.291527	0	0.107685	0	0.215079	0	0	0	0	0	n.d.	n.d.	n.d.	0	0	n.d.	0	n.d.	0		10	HYBRID	n.d.	0	n.d.	n.d.	0	2.27538	0	n.d.	0.609912	n.d.	0.0829102	0	0	0	0	0	0
	11	FHYBRID	n.d.	0	n.d.	n.d.	0	0	0	n.d.	0	0	0.116812	0	0	0	0	0.0537674	0	0	n.d.	n.d.	n.d.	0	0	n.d.	0	n.d.	0		11	FHYBRID	n.d.	0.69687	n.d.	n.d.	0	0	0	n.d.	0	n.d.	0.0878234	0	0	0	0.199588	0.138711	0
	12	HexNAc(3)(x)	n.d.	0	n.d.	n.d.	0	0	0	n.d.	0	0.897591	0.616618	0	0	0	0	0	0	0	n.d.	n.d.	n.d.	0	0	n.d.	0	n.d.	0		12	HexNAc(3)(x)	n.d.	0	n.d.	n.d.	0	0	0	n.d.	0	n.d.	0.0556613	0	0	0	0	0	0
	13	HexNAc(3)(F)(x)	n.d.	0	n.d.	n.d.	0	0	0	n.d.	0	0	0.0473318	0	0.794712	0	0	0.0109973	0	0	n.d.	n.d.	n.d.	0	0	n.d.	0	n.d.	0		13	HexNAc(3)(F)(x)	n.d.	0	n.d.	n.d.	0	0	0	n.d.	0	n.d.	0.0416005	0	0	0	0	0.0308494	0
	14	HexNAc(4)(x)	n.d.	2.16031	n.d.	n.d.	0	0	0	n.d.	0.119391	0	4.0702	0	0	0	0.0643676	0	0	0	n.d.	n.d.	n.d.	0	0	n.d.	0	n.d.	0		14	HexNAc(4)(x)	n.d.	2.28708	n.d.	n.d.	0	0	0	n.d.	0	n.d.	3.81936	0	0	0	0	0.011956	0
	15	HexNAc(4)(F)(x)	n.d.	11.3665	n.d.	n.d.	0	0	6.89622	n.d.	0	0.322717	4.91162	0	0	0	0.0205279	5.08376	0	0	n.d.	n.d.	n.d.	0	2.04298	n.d.	0	n.d.	0		15	HexNAc(4)(F)(x)	n.d.	7.85593	n.d.	n.d.	0	0	3.48024	n.d.	0	n.d.	3.4687	0.908604	0	2.05569	0.0832612	4.5029	0
	16	HexNAc(5)(x)	n.d.	1.40678	n.d.	n.d.	0	0	0	n.d.	0.450814	0	2.21367	0	0	0	0	0	0	0	n.d.	n.d.	n.d.	0	0	n.d.	15.6506	n.d.	7.46793		16	HexNAc(5)(x)	n.d.	1.62978	n.d.	n.d.	0	0	0	n.d.	0	n.d.	3.31734	0	2.37075	0	0	0	0
	17	ttvttt	n.d.	0	n.d.	n.d.	0	0	7.58283	n.d.	0.16605	0	1.48463	0.0648062	15.5951	0	0	5.89685	0	0	n.d.	n.d.	n.d.	0	3.26844	n.d.	0	n.d.	6.82423		17	HexNAc(5)(F)(x)	n.d.	2.34779	n.d.	n.d.	0	0	10.4823	n.d.	0	n.d.	1.84067	0	7.22418	0	0	5.21227	0
	18	HexNAc(6+)(x)	n.d.	0	n.d.	n.d.	0	0	0	n.d.	0	0	0.959151	0	0	0	0.117672	0	0	0	n.d.	n.d.	n.d.	0	0	n.d.	0.39313	n.d.	0		18	HexNAc(6+)(x)	n.d.	0	n.d.	n.d.	0	0	0.496427	n.d.	0	n.d.	1.71813	0	0	0	0	0	0
	19	HexNAc(6+)(F)(x)	n.d.	0	n.d.	n.d.	0	0	0.820338	n.d.	0	0	0.468676	0	0	0	0	5.85175	0	0	n.d.	n.d.	n.d.	0	12.7593	n.d.	0	n.d.	2.50475		19	HexNAc(6+)(F)(x)	n.d.	0	n.d.	n.d.	0	0	1.26249	n.d.	0	n.d.	1.09349	0	1.83419	0	0	6.91462	0
	n.d.	Core	n.d.	n.d.	n.d.	n.d.	n.d.	n.d.	n.d.	n.d.	n.d.	n.d.	n.d.	n.d.	n.d.	n.d.	n.d.	n.d.	n.d.	n.d.	n.d.	n.d.	n.d.	n.d.	n.d.	n.d.	n.d.	n.d.	n.d.		n.d.	Unoccupied	n.d.	n.d.	n.d.	n.d.	n.d.	n.d.	n.d.	n.d.	n.d.	n.d.	n.d.	n.d.	n.d.	n.d.	n.d.	n.d.	n.d.
	n.d.	Unoccupied	n.d.	n.d.	n.d.	n.d.	n.d.	n.d.	n.d.	n.d.	n.d.	n.d.	n.d.	n.d.	n.d.	n.d.	n.d.	n.d.	n.d.	n.d.	n.d.	n.d.	n.d.	n.d.	n.d.	n.d.	n.d.	n.d.	n.d.		n.d.	Core	n.d.	n.d.	n.d.	n.d.	n.d.	n.d.	n.d.	n.d.	n.d.	n.d.	n.d.	n.d.	n.d.	n.d.	n.d.	n.d.	n.d.
		Score	n.d.	14.9336	n.d.	n.d.	2	5.65967	15.7426	n.d.	5.58236	3.02768	15.0071	6.03744	16.6049	2.96142	4.07061	16.8986	3.59653	2.34772	n.d.	n.d.	n.d.	2.1868	18.0707	n.d.	16.0437	n.d.	16.7969			Score	n.d.	14.8654	n.d.	n.d.	4	6.10463	16.1022	n.d.	4.68838	n.d.	15.545	7.48459	14.0718	4.67518	4.28998	16.8792	3.53395
		hex	#BFBFBF	#FF74FF	#BFBFBF	#BFBFBF	#1CB863	#84D8AA	#FF5DFF	#BFBFBF	#81D8A9	#39C177	#FF72FF	#8EDCB1	#FF44FF	#37C176	#57CA8B	#FF3CFF	#49C682	#26BB00	#BFBFBF	#BFBFBF	#BFBFBF	#21BA67	#FF1BFF	#BFBFBF	#FF54FF	#BFBFBF	#FF3FFF			hex	#BFBFBF	#FF76FF	#BFBFBF	#BFBFBF	#55CA00	#90DCB3	#FF53FF	#BFBFBF	#68D097	#BFBFBF	#FF62FF	#B7E8CE	#FF8CFF	#68D097	#5DCC8F	#FF3DFF	#47C681
		rgb	191, 191, 191	255, 116, 255	191, 191, 191	191, 191, 191	28, 184, 99	132, 216, 170	255, 93, 255	191, 191, 191	129, 216, 169	57, 193, 119	255, 114, 255	142, 220, 177	255, 68, 255	55, 193, 118	87, 202, 139	255, 60, 255	73, 198, 130	38, 187, 106	191, 191, 191	191, 191, 191	191, 191, 191	33, 186, 103	255, 27, 255	191, 191, 191	255, 84, 255	191, 191, 191	255, 63, 255			rgb	191, 191, 191	255, 118, 255	191, 191, 191	191, 191, 191	85, 202, 138	144, 220, 179	255, 83, 255	191, 191, 191	104, 208, 151	191, 191, 191	255, 98, 255	183, 232, 206	255, 140, 255	104, 208, 151	93, 204, 143	255, 61, 255	71, 198, 129
		∑Glycans (-unocc, core)	n.d.	1	n.d.	n.d.	1	0.787643	1	n.d.	1	0.988444	1	0.807586	1	0.949948	0.983746	1	1	1	n.d.	n.d.	n.d.	0.984015	1	n.d.	1	n.d.	1			∑Glycans (-unocc, core)	n.d.	1	n.d.	n.d.	1	0.835622	1	n.d.	0.993727	n.d.	1	1	1	1	0.843227	1	1
																																Score - Parent (Score change)	n.d.	-0.0682101	n.d.	n.d.	2	0.444962	0.359508	n.d.	-0.893974	n.d.	0.537921	1.44715	-2.53308	1.71376	0.219373	-0.0193394	-0.0625758
		Hxb2 Env coords	49	88	135	138	156	160	187	197	241	262	276	295	301	332	339	356	362	386	392	397	406	448	463	611	616	625	637			Hxb2 Env coords	49	88	135	138	156	160	187	197	241	262	276	295	301	332	339	356	362
			N49	N88	N135	N138	N156	N160	N188	N197	N241	N262	N276	N295	N301	N332	N339	N356	N362	N386	N392	N397	N406	N448	N463	N611	N616	N625	N637				N49	N88	N135	N138	N156	N160	N188	N197	N241	N262	N276	N295	N301	N332	N339	N356	N362
		4. JR-FL SOS E168K + N189A +D197N																														5. JR-FL SOS E168K + N189A +D197N + S199T
		M9Glc	n.d.	0	n.d.	0	n.d.	0	0	0	0	0	0	0	0	0	0	0	0	0	n.d.	n.d.	n.d.	0	0	n.d.	n.d.	0	0			M9Glc	n.d.	0	0	n.d.	0	n.d.	0	0	0	0	0	0	0	0	0	0	0
		M9	n.d.	0	n.d.	0	n.d.	0	0.0447719	0.103248	0.0206201	1	0	0	0	0	0.0201051	0.0190233	0	0.607066	n.d.	n.d.	n.d.	0.847724	0	n.d.	n.d.	0	0			M9	n.d.	0	0	n.d.	0	n.d.	0	0	0.00808362	0	0	0	0	0	0.0290556	0.00387757	0
		M8	n.d.	0	n.d.	0	n.d.	0	0	0.0792903	0.0934547	0	0	0	0	0.840865	0.293547	0.00911605	0.697514	0.392934	n.d.	n.d.	n.d.	0.152276	0	n.d.	n.d.	0	0			M8	n.d.	0	0	n.d.	0	n.d.	0	0.020201	0.0875296	0	0	0	0	0.865096	0.252623	0.0024144	1
		M7	n.d.	0	n.d.	0	n.d.	0	0	0	0.428691	0	0	0	0	0.159135	0.321168	0.00125561	0.230663	0	n.d.	n.d.	n.d.	0	0	n.d.	n.d.	0	0			M7	n.d.	0	0	n.d.	0.850494	n.d.	0	0	0.431469	0	0	0	0	0.0941009	0.27374	0.000415021	0
		M6	n.d.	0	n.d.	0	n.d.	0.380952	0	0	0.323662	0	0	0	0	0	0.144525	0.00274858	0.0718232	0	n.d.	n.d.	n.d.	0	0	n.d.	n.d.	0	0			M6	n.d.	0	0	n.d.	0	n.d.	0	0	0.349089	0	0	0.624356	0	0	0.162289	0.000633135	0
		M5	n.d.	0	n.d.	0	n.d.	0.619048	0.165356	0.131315	0.0784505	0	0.00517207	0	0	0	0.0815765	0.00464403	0	0	n.d.	n.d.	n.d.	0	0.0100141	n.d.	n.d.	0	0			M5	n.d.	0	0	n.d.	0	n.d.	0.04776	0	0.0751725	0	0.00244137	0	0	0	0.0836863	0.00172067	0
		M4	n.d.	0	n.d.	0	n.d.	0	0	0	0.00299227	0	0	1	0	0	0.0133927	0	0	0	n.d.	n.d.	n.d.	0	0	n.d.	n.d.	0	0			M4	n.d.	0	0	n.d.	0	n.d.	0	0	0.00705386	0.512913	0	0	0	0	0.0100502	0	0
		M3	n.d.	0	n.d.	0	n.d.	0	0	0	0	0	0	0	0	0	0	0	0	0	n.d.	n.d.	n.d.	0	0	n.d.	n.d.	0	0			M3	n.d.	0	0	n.d.	0	n.d.	0	0	0	0	0	0	0.00710201	0	0	0	0
		FM	n.d.	0	n.d.	0	n.d.	0	0	0	0	0	0	0	0	0	0	0	0	0	n.d.	n.d.	n.d.	0	0	n.d.	n.d.	0	0			FM	n.d.	0	0	n.d.	0	n.d.	0	0	0	0	0	0	0	0	0	0	0
		HYBRID	n.d.	0.0181213	n.d.	0	n.d.	0	0	0	0.0473275	0	0.0156394	0	0	0	0	0	0	0	n.d.	n.d.	n.d.	0	0	n.d.	n.d.	0	0			HYBRID	n.d.	0.0483397	0	n.d.	0	n.d.	0	0	0.0416023	0	0.0169136	0	0	0	0	0	0
		FHYBRID	n.d.	0.119121	n.d.	0	n.d.	0	0	0	0	0	0.00943477	0	0	0	0.00309605	0.0970086	0	0	n.d.	n.d.	n.d.	0	0	n.d.	n.d.	0	0			FHYBRID	n.d.	0	0	n.d.	0	n.d.	0	0	0	0	0.00987545	0	0	0	0.0272567	0.0084216	0
		HexNAc(3)(x)	n.d.	0	n.d.	0	n.d.	0	0	0.0177426	0	0	0.00742656	0	0	0	0	0.000491923	0	0	n.d.	n.d.	n.d.	0	0	n.d.	n.d.	0	0.159535			HexNAc(3)(x)	n.d.	0	0	n.d.	0	n.d.	0	0.0344491	0	0	0	0	0	0	0	0	0
		HexNAc(3)(F)(x)	n.d.	0	n.d.	0	n.d.	0	0	0.105253	0	0	0.00141143	0	0	0	0	0.00212593	0	0	n.d.	n.d.	n.d.	0	0	n.d.	n.d.	0	0			HexNAc(3)(F)(x)	n.d.	0	0	n.d.	0	n.d.	0	0	0	0	0.000531163	0	0.991948	0	0	0.00395937	0
		HexNAc(4)(x)	n.d.	0.127515	n.d.	0.000602811	n.d.	0	0.00627581	0	0	0	0.323671	0	0	0	0	0	0	0	n.d.	n.d.	n.d.	0	0	n.d.	n.d.	0.875305	0.109302			HexNAc(4)(x)	n.d.	0.115654	1	n.d.	0	n.d.	0	0	0	0	0.336373	0	0	0	0	0	0
		HexNAc(4)(F)(x)	n.d.	0.493538	n.d.	0	n.d.	0	0.371037	0.142843	0	0	0.269194	0	0	0	0	0.316991	0	0	n.d.	n.d.	n.d.	0	0.0211602	n.d.	n.d.	0	0.268372			HexNAc(4)(F)(x)	n.d.	0.836006	0	n.d.	0	n.d.	0.200695	0.106861	0	0	0.277458	0	0.000950269	0	0	0.343477	0
		HexNAc(5)(x)	n.d.	0.127249	n.d.	0	n.d.	0	0	0	0	0	0.136056	0	0	0	0	0	0	0	n.d.	n.d.	n.d.	0	0	n.d.	n.d.	0.124695	0			HexNAc(5)(x)	n.d.	0	0	n.d.	0	n.d.	0	0	0	0.0116548	0.111621	0	0	0	0	0	0
		HexNAc(5)(F)(x)	n.d.	0.114457	n.d.	0	n.d.	0	0.385348	0.26233	0	0	0.149005	0	0	0	0	0.314693	0	0	n.d.	n.d.	n.d.	0	0.383758	n.d.	n.d.	0	0.462791			HexNAc(5)(F)(x)	n.d.	0	0	n.d.	0	n.d.	0.676493	0.553528	0	0.475433	0.166937	0	0	0	0	0.364378	0
		HexNAc(6+)(x)	n.d.	0	n.d.	0	n.d.	0	0	0	0	0	0.0428638	0	0	0	0	0	0	0	n.d.	n.d.	n.d.	0	0.0613037	n.d.	n.d.	0	0			HexNAc(6+)(x)	n.d.	0	0	n.d.	0.149506	n.d.	0	0	0	0	0.0408654	0.0136327	0	0	0	0	0
		HexNAc(6+)(F)(x)	n.d.	0	n.d.	0.999397	n.d.	0	0.0272113	0.157979	0	0	0.0401262	0	1	0	0	0.203312	0	0	n.d.	n.d.	n.d.	0	0.523764	n.d.	n.d.	0	0			HexNAc(6+)(F)(x)	n.d.	0	0	n.d.	0	n.d.	0.0750515	0.187567	0	0	0.0369834	0	0	0.0408034	0.00253014	0.270703	0
		Unoccupied	n.d.	0	n.d.	0	n.d.	0	0	0	0.00480134	0	0	0	0	0	0.117226	0.0268322	0	0	n.d.	n.d.	n.d.	0	0	n.d.	n.d.	0	0			Unoccupied	n.d.	0	0	n.d.	0	n.d.	0	0.0973944	0	0	0	0.362012	0	0	0.158769	0	0
		Core	n.d.	0	n.d.	0	n.d.	0	0	0	0	0	0	0	0	0	0.0053635	0	0	0	n.d.	n.d.	n.d.	0	0	n.d.	n.d.	0	0			Core	n.d.	0	0	n.d.	0	n.d.	0	0	0	0	0	0	0	0	0	0	0
		Hxb2 Env coords	49	88	135	138	156	160	187	197	241	262	276	295	301	332	339	356	362	386	392	397	406	448	463	611	616	625	637			Hxb2 Env coords	49	88	135	138	156	160	187	197	241	262	276	295	301	332	339	356	362
		1-19 Scoring applied	N49	N88	N135	N138	N156	N160	N188	N197	N241	N262	N276	N295	N301	N332	N339	N356	N362	N386	N392	N397	N406	N448	N463	N611	N616	N625	N637			1-19 Scoring applied	N49	N88	N135	N138	N156	N160	N188	N197	N241	N262	N276	N295	N301	N332	N339	N356	N362
	i.d.	4. JR-FL SOS E168K + N189A +D197N																													i.d.	5. JR-FL SOS E168K + N189A +D197N + S199T
	1	M9Glc		0		0		0	0	0	0	0	0	0	0	0	0	0	0	0				0	0			0	0		1	M9Glc		0	0		0		0	0	0	0	0	0	0	0	0	0	0
	2	M9		0		0		0	0.0895439	0.206496	0.0414391	2	0	0	0	0	0.0458282	0.0391664	0	1.21413				1.69545	0			0	0		2	M9		0	0		0		0	0	0.0161672	0	0	0	0	0	0.0690787	0.00775515	0
	3	M8		0		0		0	0	0.237871	0.281717	0	0	0	0	2.5226	1.00368	0.0281531	2.09254	1.1788				0.456829	0			0	0		3	M8		0	0		0		0	0.0671424	0.262589	0	0	0	0	2.59529	0.900905	0.00724319	3
	4	M7		0		0		0	0	0	1.72304	0	0	0	0	0.63654	1.46416	0.00517025	0.922652	0				0	0			0	0		4	M7		0	0		3.40197		0	0	1.72588	0	0	0	0	0.376404	1.30162	0.00166009	0
	5	M6		0		0		1.90476	0	0	1.62612	0	0	0	0	0	0.823591	0.0141474	0.359116	0				0	0			0	0		5	M6		0	0		0		0	0	1.74544	0	0	4.89316	0	0	0.964591	0.00316567	0
	6	M5		0		0		3.71429	0.992138	0.787891	0.472974	0	0.0310324	0	0	0	0.557845	0.0286842	0	0				0	0.0600846			0	0		6	M5		0	0		0		0.28656	0	0.451035	0	0.0146482	0	0	0	0.596884	0.010324	0
	7	M4		0		0		0	0	0	0.0210469	0	0	7	0	0	0.106847	0	0	0				0	0			0	0		7	M4		0	0		0		0	0	0.049377	3.59039	0	0	0	0	0.0836289	0	0
	8	M3		0		0		0	0	0	0	0	0	0	0	0	0	0	0	0				0	0			0	0		8	M3		0	0		0		0	0	0	0	0	0	0.0568161	0	0	0	0
	9	FM		0		0		0	0	0	0	0	0	0	0	0	0	0	0	0				0	0			0	0		9	FM		0	0		0		0	0	0	0	0	0	0	0	0	0	0
	10	HYBRID		0.181213		0		0	0	0	0.475559	0	0.156394	0	0	0	0	0	0	0				0	0			0	0		10	HYBRID		0.483397	0		0		0	0	0.416023	0	0.169136	0	0	0	0	0	0
	11	FHYBRID		1.31033		0		0	0	0	0	0	0.103782	0	0	0	0.0388149	1.0985	0	0				0	0			0	0		11	FHYBRID		0	0		0		0	0	0	0	0.10863	0	0	0	0.356411	0.0926376	0
	12	HexNAc(3)(x)		0		0		0	0	0.212911	0	0	0.0891188	0	0	0	0	0.00607681	0	0				0	0			0	1.91442		12	HexNAc(3)(x)		0	0		0		0	0.457995	0	0	0	0	0	0	0	0	0
	13	HexNAc(3)(F)(x)		0		0		0	0	1.36828	0	0	0.0183485	0	0	0	0	0.0284505	0	0				0	0			0	0		13	HexNAc(3)(F)(x)		0	0		0		0	0	0	0	0.00690511	0	12.8953	0	0	0.0514718	0
	14	HexNAc(4)(x)		1.78521		0.00843935		0	0.0878613	0	0	0	4.5314	0	0	0	0	0	0	0				0	0			12.2543	1.53023		14	HexNAc(4)(x)		1.61916	14		0		0	0	0	0	4.70923	0	0	0	0	0	0
	15	HexNAc(4)(F)(x)		7.40306		0		0	5.56555	2.14264	0	0	4.03791	0	0	0	0	4.89481	0	0				0	0.317404			0	4.02558		15	HexNAc(4)(F)(x)		12.5401	0		0		3.01043	1.77587	0	0	4.16187	0	0.014254	0	0	5.15216	0
	16	HexNAc(5)(x)		2.03598		0		0	0	0	0	0	2.17689	0	0	0	0	0	0	0				0	0			1.99512	0		16	HexNAc(5)(x)		0	0		0		0	0	0	0.186476	1.78594	0	0	0	0	0	0
	17	HexNAc(5)(F)(x)		1.94577		0		0	6.55092	4.4596	0	0	2.53308	0	0	0	0	5.50723	0	0				0	6.52389			0	7.86744		17	HexNAc(5)(F)(x)		0	0		0		11.5004	10.4253	0	8.08235	2.83793	0	0	0	0	6.19443	0
	18	HexNAc(6+)(x)		0		0		0	0	0	0	0	0.771548	0	0	0	0	0	0	0				0	1.10347			0	0		18	HexNAc(6+)(x)		0	0		2.69111		0	0	0	0	0.735578	0.384629	0	0	0	0	0
	19	HexNAc(6+)(F)(x)		0		18.9885		0	0.517014	3.0016	0	0	0.762397	0	19	0	0	3.97662	0	0				0	9.95151			0	0		19	HexNAc(6+)(F)(x)		0	0		0		1.42598	3.94832	0	0	0.702685	0	0	0.775265	0.0571456	5.14336	0
	n.d.	Core	n.d.	n.d.	n.d.	n.d.	n.d.	n.d.	n.d.	n.d.	n.d.	n.d.	n.d.	n.d.	n.d.	n.d.	n.d.	n.d.	n.d.	n.d.	n.d.	n.d.	n.d.	n.d.	n.d.	n.d.	n.d.	n.d.	n.d.		n.d.	Core	n.d.	n.d.	n.d.	n.d.	n.d.	n.d.	n.d.	n.d.	n.d.	n.d.	n.d.	n.d.	n.d.	n.d.	n.d.	n.d.	n.d.
	n.d.	Unoccupied	n.d.	n.d.	n.d.	n.d.	n.d.	n.d.	n.d.	n.d.	n.d.	n.d.	n.d.	n.d.	n.d.	n.d.	n.d.	n.d.	n.d.	n.d.	n.d.	n.d.	n.d.	n.d.	n.d.	n.d.	n.d.	n.d.	n.d.		n.d.	Unoccupied	n.d.	n.d.	n.d.	n.d.	n.d.	n.d.	n.d.	n.d.	n.d.	n.d.	n.d.	n.d.	n.d.	n.d.	n.d.	n.d.	n.d.
		Score	n.d.	14.6616	n.d.	18.997	n.d.	5.61905	13.803	12.4173	4.64189	2	15.2119	7	19	3.15913	4.04077	15.627	3.37431	2.39293	n.d.	n.d.	n.d.	2.15228	17.9564	n.d.	n.d.	14.2494	15.3377			Score	n.d.	14.6426	14	n.d.	6.09309	n.d.	16.2234	16.6747	4.66651	11.8592	15.2325	5.27779	12.9664	3.74696	4.33026	16.6642	3
		hex	#BFBFBF	#FF7BFF	#BFBFBF	#FF01FF	#BFBFBF	#82D8A9	#FF94FF	#FFBBFF	#67CF96	#1CB863	#FF6CFF	#AAE4C4	#FF00FF	#3DC279	#56CA8B	#FF60FF	#43C47E	#27BC6B	#BFBFBF	#BFBFBF	#BFBFBF	#20BA66	#FF1EFF	#BFBFBF	#BFBFBF	#FF87FF	#FF68FF			hex	#BFBFBF	#FF7CFF	#FF8EFF	#BFBFBF	#90DCB3	#BFBFBF	#FF4FFF	#FF42FF	#67D097	#FFCBFF	#FF6BFF	#79D5A3	#FFABFF	#4DC885	#5ECD90	#FF43FF	#38C176
		rgb	191, 191, 191	255, 123, 255	191, 191, 191	255, 01, 255	191, 191, 191	130, 216, 169	255, 148, 255	255, 187, 255	103, 207, 150	28, 184, 99	255, 108, 255	170, 228, 196	255, 00, 255	61, 194, 121	86, 202, 139	255, 96, 255	67, 196, 126	39, 188, 107	191, 191, 191	191, 191, 191	191, 191, 191	32, 186, 102	255, 30, 255	191, 191, 191	191, 191, 191	255, 135, 255	255, 104, 255			rgb	191, 191, 191	255, 124, 255	255, 142, 255	191, 191, 191	144, 220, 179	191, 191, 191	255, 79, 255	255, 66, 255	103, 208, 151	255, 203, 255	255, 107, 255	121, 213, 163	255, 171, 255	77, 200, 133	94, 205, 144	255, 67, 255	56, 193, 118
		∑Glycans (-unocc, core)		1		1		1	1	1	0.995199	1	1	1	1	1	0.87741	0.97141	1	1				1	1			1	1			∑Glycans (-unocc, core)	0	1	1	0	1	0	1	0.902606	1	1	1	0.637988	1	1	0.841231	1	1
		Score - Parent (Score change)	n.d.	-0.272057	n.d.	n.d.	n.d.	-0.0406191	-1.93962	n.d.	-0.940466	-1.02768	0.204842	0.962562	2.39508	0.197715	-0.0298396	-1.27158	-0.222219	0.0452118	n.d.	n.d.	n.d.	-0.0345236	-0.114328	n.d.	n.d.	n.d.	-1.45924			Score - Parent (Score change)	n.d.	-0.290968	n.d.	n.d.	4.09309	n.d.	0.480709	n.d.	-0.915846	8.83154	0.225485	-0.75965	-3.63853	0.785535	0.259653	-0.234385	-0.596529
																																5. D197N S199T vs 4 D197N	n.d.	-0.0189116	n.d.	n.d.	n.d.	n.d.	2.42033	4.25737	0.02462	9.85922	0.0206436	-1.72221	-6.03361	0.587821	0.289493	1.03719	-0.374309
																																										maj. Mannose
		Hxb2 Env coords	49	88	135	138	156	160	187	197	241	262	276	295	301	332	339	356	362	386	392	397	406	448	463	611	616	625	637			Hxb2 Env coords	49	88	135	138	156	160	187	197	241	262	276	295	301	332	339	356	362
			N49	N88	N135	N138	N156	N160	N188	N197	N241	N262	N276	N295	N301	N332	N339	N356	N362	N386	N392	N397	N406	N448	N463	N611	N616	N625	N637				N49	N88	N135	N138	N156	N160	N188	N197	N241	N262	N276	N295	N301	N332	N339	N356	N362
		7. JR-FL SOS E168K + N189A + N611Q																														8. JR-FL SOS E168K + N189A + T49N + N611Q
		M9Glc	n.d.	0	n.d.	n.d.	n.d.	0	0	n.d.	0	0	0	0	0	0	0	0	0	0	n.d.	n.d.	n.d.	0	0	n.d.	0	n.d.	0			M9Glc	0	0	n.d.	n.d.	n.d.	0	0	n.d.	0	0	0	n.d.	0	0	0	0	0
		M9	n.d.	0	n.d.	n.d.	n.d.	0	0	n.d.	0.014184	0	0	0	0	0	0	0.000665769	0.0579851	0.814111	n.d.	n.d.	n.d.	0.839885	0	n.d.	0	n.d.	0			M9	0.0877207	0	n.d.	n.d.	n.d.	0	0	n.d.	0.0428353	1	0	n.d.	0	0.146474	0.022491	0.00134283	0
		M8	n.d.	0	n.d.	n.d.	n.d.	0	0	n.d.	0.0774688	0	0	0	0	0	0.0356539	0	0.557175	0.185889	n.d.	n.d.	n.d.	0.127376	0	n.d.	0	n.d.	0			M8	0	0	n.d.	n.d.	n.d.	0	0	n.d.	0.0826185	0	0	n.d.	0	0.853526	0.245995	0	0.563856
		M7	n.d.	0	n.d.	n.d.	n.d.	0.0771676	0	n.d.	0.45701	0	0	0	0	0	0.0242054	0	0.279559	0	n.d.	n.d.	n.d.	0.0225893	0	n.d.	0	n.d.	0			M7	0	0	n.d.	n.d.	n.d.	0.269339	0	n.d.	0.418355	0	0	n.d.	0	0	0.193552	0	0.286744
		M6	n.d.	0	n.d.	n.d.	n.d.	0.354046	0	n.d.	0.337184	0	0	0	0	0.971489	0.0103037	0	0.10528	0	n.d.	n.d.	n.d.	0.0101503	0	n.d.	0	n.d.	0			M6	0	0	n.d.	n.d.	n.d.	0.195303	0	n.d.	0.339946	0	0	n.d.	0	0	0.104345	0	0.1494
		M5	n.d.	0	n.d.	n.d.	n.d.	0.476879	0	n.d.	0.0635356	0	0	0	0	0	0	0.000374162	0	0	n.d.	n.d.	n.d.	0	0	n.d.	0	n.d.	0			M5	0	0	n.d.	n.d.	n.d.	0.522083	0	n.d.	0.0810398	0	0	n.d.	0	0	0.0243833	0.000402848	0
		M4	n.d.	0	n.d.	n.d.	n.d.	0.0570809	0	n.d.	0.000596343	0	0	1	0	0	0	0	0	0	n.d.	n.d.	n.d.	0	0	n.d.	0	n.d.	0			M4	0	0	n.d.	n.d.	n.d.	0	0	n.d.	0	0	0	n.d.	0.588095	0	0	0	0
		M3	n.d.	0	n.d.	n.d.	n.d.	0	0	n.d.	0	1	0	0	0	0	0	0	0	0	n.d.	n.d.	n.d.	0	0	n.d.	0	n.d.	0			M3	0	0	n.d.	n.d.	n.d.	0	0	n.d.	0	0	0	n.d.	0.410607	0	0	0	0
		FM	n.d.	0	n.d.	n.d.	n.d.	0	0	n.d.	0	0	0	0	0	0	0	0	0	0	n.d.	n.d.	n.d.	0	0.943164	n.d.	0	n.d.	0			FM	0	0	n.d.	n.d.	n.d.	0	0.309413	n.d.	0	0	0	n.d.	0	0	0	0	0
		HYBRID	n.d.	0	n.d.	n.d.	n.d.	0.0348266	0	n.d.	0.0399605	0	0	0	0	0	0	0	0	0	n.d.	n.d.	n.d.	0	0	n.d.	0	n.d.	0			HYBRID	0	0	n.d.	n.d.	n.d.	0	0	n.d.	0.035205	0	0	n.d.	0	0	0.00129756	0	0
		FHYBRID	n.d.	0	n.d.	n.d.	n.d.	0	0	n.d.	0	0	0	0	0	0	0	0.0651788	0	0	n.d.	n.d.	n.d.	0	0	n.d.	0	n.d.	0			FHYBRID	0	0	n.d.	n.d.	n.d.	0	0	n.d.	0	0	0	n.d.	0	0	0	0.0421599	0
		HexNAc(3)(x)	n.d.	0	n.d.	n.d.	n.d.	0	0	n.d.	0	0	0	0	0	0	0	0	0	0	n.d.	n.d.	n.d.	0	0	n.d.	0	n.d.	0			HexNAc(3)(x)	0	0	n.d.	n.d.	n.d.	0	0	n.d.	0	0	0	n.d.	0	0	0	1.42146e-05	0
		HexNAc(3)(F)(x)	n.d.	0	n.d.	n.d.	n.d.	0	0	n.d.	0	0	0	0	0	0	0	0.000858842	0	0	n.d.	n.d.	n.d.	0	0	n.d.	0	n.d.	0			HexNAc(3)(F)(x)	0	0	n.d.	n.d.	n.d.	0	0	n.d.	0	0	0	n.d.	0	0	2.75731e-06	0	0
		HexNAc(4)(x)	n.d.	0	n.d.	n.d.	n.d.	0	0	n.d.	0	0	0	0	0.997827	0	0	0	0	0	n.d.	n.d.	n.d.	0	0.0568364	n.d.	0	n.d.	0			HexNAc(4)(x)	0	0	n.d.	n.d.	n.d.	0	0	n.d.	0	0	0.368098	n.d.	0	0	0	0	0
		HexNAc(4)(F)(x)	n.d.	1	n.d.	n.d.	n.d.	0	0.639492	n.d.	0	0	0.275637	0	0	0.000950819	0.00333642	0.274004	0	0	n.d.	n.d.	n.d.	0	0	n.d.	0	n.d.	1			HexNAc(4)(F)(x)	0.899137	0.893569	n.d.	n.d.	n.d.	0	0.627058	n.d.	0	0	0.631902	n.d.	0	0	0.0101642	0.217036	0
		HexNAc(5)(x)	n.d.	0	n.d.	n.d.	n.d.	0	0	n.d.	0	0	0	0	0.00217313	0	0	0	0	0	n.d.	n.d.	n.d.	0	0	n.d.	0	n.d.	0			HexNAc(5)(x)	0	0.106431	n.d.	n.d.	n.d.	0	0	n.d.	0	0	0	n.d.	0.000529815	0	0	0	0
		HexNAc(5)(F)(x)	n.d.	0	n.d.	n.d.	n.d.	0	0.0605447	n.d.	0	0	0.606796	0	0	0.02756	0.00189718	0.317778	0	0	n.d.	n.d.	n.d.	0	0	n.d.	0.980934	n.d.	0			HexNAc(5)(F)(x)	0.00983769	0	n.d.	n.d.	n.d.	0	0.0635291	n.d.	0	0	0	n.d.	0	0	0.00827193	0.284601	0
		HexNAc(6+)(x)	n.d.	0	n.d.	n.d.	n.d.	0	0	n.d.	0	0	0	0	0	0	0	0	0	0	n.d.	n.d.	n.d.	0	0	n.d.	0.0190655	n.d.	0			HexNAc(6+)(x)	0.00330497	0	n.d.	n.d.	n.d.	0.0132755	0	n.d.	0	0	0	n.d.	0.000768232	0	0.000190849	0.0150614	0
		HexNAc(6+)(F)(x)	n.d.	0	n.d.	n.d.	n.d.	0	0.126978	n.d.	0	0	0.117567	0	0	0	0	0.34114	0	0	n.d.	n.d.	n.d.	0	0	n.d.	0	n.d.	0			HexNAc(6+)(F)(x)	0	0	n.d.	n.d.	n.d.	0	0	n.d.	0	0	0	n.d.	0	0	0.00165979	0.352038	0
		Unoccupied	n.d.	0	n.d.	n.d.	n.d.	0	0.172985	n.d.	0	0	0	0	0	0	0.924603	0	0	0	n.d.	n.d.	n.d.	0	0	n.d.	0	n.d.	0			Unoccupied	0	0	n.d.	n.d.	n.d.	0	0	n.d.	0	0	0	n.d.	0	0	0.387645	0.00629072	0
		Core	n.d.	0	n.d.	n.d.	n.d.	0	0	n.d.	0.0100598	0	0	0	0	0	0	0	0	0	n.d.	n.d.	n.d.	0	0	n.d.	0	n.d.	0			Core	0	0	n.d.	n.d.	n.d.	0	0	n.d.	0	0	0	n.d.	0	0	0	0.0810535	0
		Hxb2 Env coords	49	88	135	138	156	160	187	197	241	262	276	295	301	332	339	356	362	386	392	397	406	448	463	611	616	625	637			Hxb2 Env coords	49	88	135	138	156	160	187	197	241	262	276	295	301	332	339	356	362
		1-19 Scoring applied	N49	N88	N135	N138	N156	N160	N188	N197	N241	N262	N276	N295	N301	N332	N339	N356	N362	N386	N392	N397	N406	N448	N463	N611	N616	N625	N637			1-19 Scoring applied	N49	N88	N135	N138	N156	N160	N188	N197	N241	N262	N276	N295	N301	N332	N339	N356	N362
	i.d.	7. JR-FL SOS E168K + N189A + N611Q																													i.d.	8. JR-FL SOS E168K + N189A + T49N + N611Q
	1	M9Glc	n.d.	0	n.d.	n.d.	n.d.	0	0		0	0	0	0	0	0	n.d.	0	0	0	n.d.	n.d.	n.d.	0	0	n.d.	0	n.d.	0		1	M9Glc	0	0				0	0		0	0	0		0	0	0	0	0
	2	M9	n.d.	0	n.d.	n.d.	n.d.	0	0		0.0286564	0	0	0	0	0	n.d.	0.00133154	0.11597	1.62822	n.d.	n.d.	n.d.	1.67977	0	n.d.	0	n.d.	0		2	M9	0.175441	0				0	0		0.0856707	2	0		0	0.292948	0.0734575	0.00294268	0
	3	M8	n.d.	0	n.d.	n.d.	n.d.	0	0		0.234768	0	0	0	0	0	n.d.	0	1.67153	0.557666	n.d.	n.d.	n.d.	0.382128	0	n.d.	0	n.d.	0		3	M8	0	0				0	0		0.247856	0	0		0	2.56058	1.20516	0	1.69157
	4	M7	n.d.	0	n.d.	n.d.	n.d.	0.308671	0		1.84662	0	0	0	0	0	n.d.	0	1.11824	0	n.d.	n.d.	n.d.	0.0903572	0	n.d.	0	n.d.	0		4	M7	0	0				1.07736	0		1.67342	0	0		0	0	1.26432	0	1.14698
	5	M6	n.d.	0	n.d.	n.d.	n.d.	1.77023	0		1.70305	0	0	0	0	4.85745	n.d.	0	0.526401	0	n.d.	n.d.	n.d.	0.0507513	0	n.d.	0	n.d.	0		5	M6	0	0				0.976513	0		1.69973	0	0		0	0	0.852001	0	0.747
	6	M5	n.d.	0	n.d.	n.d.	n.d.	2.86127	0		0.385087	0	0	0	0	0	n.d.	0.00224497	0	0	n.d.	n.d.	n.d.	0	0	n.d.	0	n.d.	0		6	M5	0	0				3.1325	0		0.486239	0	0		0	0	0.238913	0.00264841	0
	7	M4	n.d.	0	n.d.	n.d.	n.d.	0.399566	0		0.00421682	0	0	7	0	0	n.d.	0	0	0	n.d.	n.d.	n.d.	0	0	n.d.	0	n.d.	0		7	M4	0	0				0	0		0	0	0		4.11667	0	0	0	0
	8	M3	n.d.	0	n.d.	n.d.	n.d.	0	0		0	8	0	0	0	0	n.d.	0	0	0	n.d.	n.d.	n.d.	0	0	n.d.	0	n.d.	0		8	M3	0	0				0	0		0	0	0		3.28486	0	0	0	0
	9	FM	n.d.	0	n.d.	n.d.	n.d.	0	0		0	0	0	0	0	0	n.d.	0	0	0	n.d.	n.d.	n.d.	0	8.48847	n.d.	0	n.d.	0		9	FM	0	0				0	2.78471		0	0	0		0	0	0	0	0
	10	HYBRID	n.d.	0	n.d.	n.d.	n.d.	0.348266	0		0.403666	0	0	0	0	0	n.d.	0	0	0	n.d.	n.d.	n.d.	0	0	n.d.	0	n.d.	0		10	HYBRID	0	0				0	0		0.35205	0	0		0	0	0.0211897	0	0
	11	FHYBRID	n.d.	0	n.d.	n.d.	n.d.	0	0		0	0	0	0	0	0	n.d.	0.716967	0	0	n.d.	n.d.	n.d.	0	0	n.d.	0	n.d.	0		11	FHYBRID	0	0				0	0		0	0	0		0	0	0	0.508142	0
	12	HexNAc(3)(x)	n.d.	0	n.d.	n.d.	n.d.	0	0		0	0	0	0	0	0	n.d.	0	0	0	n.d.	n.d.	n.d.	0	0	n.d.	0	n.d.	0		12	HexNAc(3)(x)	0	0				0	0		0	0	0		0	0	0	0.0001869	0
	13	HexNAc(3)(F)(x)	n.d.	0	n.d.	n.d.	n.d.	0	0		0	0	0	0	0	0	n.d.	0.0111649	0	0	n.d.	n.d.	n.d.	0	0	n.d.	0	n.d.	0		13	HexNAc(3)(F)(x)	0	0				0	0		0	0	0		0	0	5.85364e-05	0	0
	14	HexNAc(4)(x)	n.d.	0	n.d.	n.d.	n.d.	0	0		0	0	0	0	13.9696	0	n.d.	0	0	0	n.d.	n.d.	n.d.	0	0.79571	n.d.	0	n.d.	0		14	HexNAc(4)(x)	0	0				0	0		0	0	5.15337		0	0	0	0	0
	15	HexNAc(4)(F)(x)	n.d.	15	n.d.	n.d.	n.d.	0	11.5988		0	0	4.13456	0	0	0.0142623	n.d.	4.11006	0	0	n.d.	n.d.	n.d.	0	0	n.d.	0	n.d.	15		15	HexNAc(4)(F)(x)	13.4871	13.4035				0	9.40587		0	0	9.47853		0	0	0.248978	3.5671	0
	16	HexNAc(5)(x)	n.d.	0	n.d.	n.d.	n.d.	0	0		0	0	0	0	0.03477	0	n.d.	0	0	0	n.d.	n.d.	n.d.	0	0	n.d.	0	n.d.	0		16	HexNAc(5)(x)	0	1.7029				0	0		0	0	0		0.00847705	0	0	0	0
	17	HexNAc(5)(F)(x)	n.d.	0	n.d.	n.d.	n.d.	0	1.24455		0	0	10.3155	0	0	0.46852	n.d.	5.40223	0	0	n.d.	n.d.	n.d.	0	0	n.d.	16.6759	n.d.	0		17	HexNAc(5)(F)(x)	0.167241	0				0	1.07999		0	0	0		0	0	0.229643	5.30124	0
	18	HexNAc(6+)(x)	n.d.	0	n.d.	n.d.	n.d.	0	0		0	0	0	0	0	0	n.d.	0	0	0	n.d.	n.d.	n.d.	0	0	n.d.	0.34318	n.d.	0		18	HexNAc(6+)(x)	0.0594894	0				0.238958	0		0	0	0		0.0138282	0	0.00560996	0.297051	0
	19	HexNAc(6+)(F)(x)	n.d.	0	n.d.	n.d.	n.d.	0	2.91722		0	0	2.23377	0	0	0	n.d.	6.48166	0	0	n.d.	n.d.	n.d.	0	0	n.d.	0	n.d.	0		19	HexNAc(6+)(F)(x)	0	0				0	0		0	0	0		0	0	0.0514997	7.32886	0
	n.d.	Core	n.d.	n.d.	n.d.	n.d.	n.d.	n.d.	n.d.	n.d.	n.d.	n.d.	n.d.	n.d.	n.d.	n.d.	n.d.	n.d.	n.d.	n.d.	n.d.	n.d.	n.d.	n.d.	n.d.	n.d.	n.d.	n.d.	n.d.		n.d.	Core	n.d.	n.d.	n.d.	n.d.	n.d.	n.d.	n.d.	n.d.	n.d.	n.d.	n.d.	n.d.	n.d.	n.d.	n.d.	n.d.	n.d.
	n.d.	Unoccupied	n.d.	n.d.	n.d.	n.d.	n.d.	n.d.	n.d.	n.d.	n.d.	n.d.	n.d.	n.d.	n.d.	n.d.	n.d.	n.d.	n.d.	n.d.	n.d.	n.d.	n.d.	n.d.	n.d.	n.d.	n.d.	n.d.	n.d.		n.d.	Unoccupied	n.d.	n.d.	n.d.	n.d.	n.d.	n.d.	n.d.	n.d.	n.d.	n.d.	n.d.	n.d.	n.d.	n.d.	n.d.	n.d.	n.d.
		Score	n.d.	15	n.d.	n.d.	n.d.	5.68801	15.7606	n.d.	4.60607	8	16.6839	7	14.0043	5.34023	n.d.	16.7257	3.43213	2.18589	n.d.	n.d.	n.d.	2.20301	9.28418	n.d.	17.0191	n.d.	15			Score	13.8892	15.1064	n.d.	n.d.	n.d.	5.42533	13.2706	n.d.	4.54497	2	14.6319	n.d.	7.42383	2.85353	4.19083	17.0082	3.58554
		hex	#BFBFBF	#FF72FF	#BFBFBF	#BFBFBF	#BFBFBF	#84D9AB	#FF5CFF	#BFBFBF	#66CF96	#C6EDD8	#FF42FF	#AAE4C4	#FF8EFF	#00D6A4	#BFBFBF	#FF41FF	#44C57F	#21BA67	#BFBFBF	#BFBFBF	#BFBFBF	#22BA67	#EAF8F1	#BFBFBF	#FF39FF	#BFBFBF	#FF72FF			hex	#FF91FF	#FF6FFF	#BFBFBF	#BFBFBF	#BFBFBF	#7DD6A6	#FFA3FF	#BFBFBF	#64CF94	#1CB863	#FF7CFF	#BFBFBF	#B6E8CC	#34C074	#00CC8E	#FF39FF	#49C682
		rgb	191, 191, 191	255, 114, 255	191, 191, 191	191, 191, 191	191, 191, 191	132, 217, 171	255, 92, 255	191, 191, 191	102, 207, 150	198, 237, 216	255, 66, 255	170, 228, 196	255, 142, 255	122, 214, 164	191, 191, 191	255, 65, 255	68, 197, 127	33, 186, 103	191, 191, 191	191, 191, 191	191, 191, 191	34, 186, 103	234, 248, 241	191, 191, 191	255, 57, 255	191, 191, 191	255, 114, 255			rgb	255, 145, 255	255, 111, 255	191, 191, 191	191, 191, 191	191, 191, 191	125, 214, 166	255, 163, 255	191, 191, 191	100, 207, 148	28, 184, 99	255, 124, 255	191, 191, 191	182, 232, 204	52, 192, 116	90, 204, 142	255, 57, 255	73, 198, 130
		∑Glycans (-unocc, core)	0	1	0	0	0	1	0.827015	0	0.98994	1	1	1	1	1	0.0753966	1	1	1	0	0	0	1	1	0	1	0	1			∑Glycans (-unocc, core)	1	1	0	0	0	1	1	0	1	1	1	0	1	1	0.612355	0.912656	1
		Score - Parent (Score change)	n.d.	0.0663842	n.d.	n.d.	n.d.	0.0283391	0.0179266	n.d.	-0.97629	4.97232	1.6768	0.962562	-2.60057	2.37881	n.a.	-0.172923	-0.164394	-0.161833	n.d.	n.d.	n.d.	0.0162053	-8.7865	n.d.	0.975384	n.d.	-1.79691			Score - Parent (Score change)	n.d.	0.172816	n.d.	n.d.	n.d.	-0.234341	-2.47206	n.d.	-1.03739	-1.02768	-0.37516	n.d.	-9.18109	-0.107894	0.120219	0.109592	-0.010984
																																8. T49N N611Q - 6. T49N	0.941341	0.107681	n.d.	n.d.	n.d.	-0.193905	8.65021		-0.0908768	-1	-0.102619	n.d.	-6.57617	-0.0740286	0.123524	0.166828	0.0215013
																																8. T49N N611Q - 7. N611Q	n.d.	0.106431	n.d.	n.d.	n.d.	-0.26268	-2.48999		-0.0611014	-6	-2.05196	n.d.	-6.58052	-2.4867	n.d.	0.282514	0.15341
		Hxb2 Env coords	49	88	135	138	156	160	187	197	241	262	276	295	301	332	339	356	362	386	392	397	406	448	463	611	616	625	637
			N49	N88	N135	N138	N156	N160	N188	N197	N241	N262	N276	N295	N301	N332	N339	N356	N362	N386	N392	N397	N406	N448	N463	N611	N616	N625	N637
		10. JR-FL SOS E168K + N189A + N138A + N141A + CH01
		M9Glc	n.d.	0	0	n.d.	0	0	0	n.d.	0	0	0	0	n.d.	0	0	0	0	0	n.d.	n.d.	n.d.	0	0	n.d.	0	0	0
		M9	n.d.	0	1	n.d.	0	0	0.184941	n.d.	0.0495912	1	0	0.621875	n.d.	0.0993789	0.0390211	0.0147407	0.0619403	0.532589	n.d.	n.d.	n.d.	0.884681	0.80184	n.d.	0	0	0
		M8	n.d.	0	0	n.d.	0.138767	0	0.269541	n.d.	0.0962853	0	0	0	n.d.	0.502541	0.276003	0.0908883	0.535181	0.35701	n.d.	n.d.	n.d.	0.115319	0	n.d.	0	0	0
		M7	n.d.	0	0	n.d.	0.602723	0	0	n.d.	0.420928	0	0	0	n.d.	0.042349	0.149105	0.422618	0.277186	0.0212646	n.d.	n.d.	n.d.	0	0	n.d.	0	0	0
		M6	n.d.	0	0	n.d.	0.103925	0	0	n.d.	0.295672	0	0	0	n.d.	0	0.242375	0.361516	0.10661	0.00914961	n.d.	n.d.	n.d.	0	0	n.d.	0	0	0
		M5	n.d.	0	0	n.d.	0.0706848	1	0.167796	n.d.	0.0748128	0	0.00158953	0	n.d.	0	0.0977114	0.0827414	0.0190832	0	n.d.	n.d.	n.d.	0	0	n.d.	0	0	0
		M4	n.d.	0	0	n.d.	0	0	0	n.d.	0.000337424	0	0	0	n.d.	0	0	0	0	0.079986	n.d.	n.d.	n.d.	0	0	n.d.	0	0	0
		M3	n.d.	0	0	n.d.	0	0	0	n.d.	0	0	0	0	n.d.	0	0.00543758	0	0	0	n.d.	n.d.	n.d.	0	0	n.d.	0	0.306383	0
		FM	n.d.	0	0	n.d.	0	0	0	n.d.	0	0	0	0	n.d.	0	0	0	0	0	n.d.	n.d.	n.d.	0	0	n.d.	0	0	0
		HYBRID	n.d.	0.0281451	0	n.d.	0.0839007	0	0	n.d.	0.0623724	0	0.00126002	0	n.d.	0	0	0.0274956	0	0	n.d.	n.d.	n.d.	0	0	n.d.	0	0	0
		FHYBRID	n.d.	0.0737698	0	n.d.	0	0	0	n.d.	0	0	0	0	n.d.	0	0	0	0	0	n.d.	n.d.	n.d.	0	0	n.d.	0	0	0
		HexNAc(3)(x)	n.d.	0	0	n.d.	0	0	0	n.d.	0	0	0.00146036	0.378125	n.d.	0	0	0	0	0	n.d.	n.d.	n.d.	0	0	n.d.	0	0	0
		HexNAc(3)(F)(x)	n.d.	0	0	n.d.	0	0	0	n.d.	0	0	0	0	n.d.	0	0	0	0	0	n.d.	n.d.	n.d.	0	0	n.d.	0	0	0
		HexNAc(4)(x)	n.d.	0.0580678	0	n.d.	0	0	0	n.d.	0	0	0.257013	0	n.d.	0	0	0	0	0	n.d.	n.d.	n.d.	0	0	n.d.	0	0	0
		HexNAc(4)(F)(x)	n.d.	0.503846	0	n.d.	0	0	0.00924703	n.d.	0	0	0.323547	0	n.d.	0	0	0	0	0	n.d.	n.d.	n.d.	0	0	n.d.	0	0	0.956445
		HexNAc(5)(x)	n.d.	0.200867	0	n.d.	0	0	0	n.d.	0	0	0.123208	0	n.d.	0	0	0	0	0	n.d.	n.d.	n.d.	0	0	n.d.	0	0.0265957	0
		HexNAc(5)(F)(x)	n.d.	0.135304	0	n.d.	0	0	0.368476	n.d.	0	0	0.166017	0	n.d.	0	0	0	0	0	n.d.	n.d.	n.d.	0	0.19816	n.d.	0	0	0.043555
		HexNAc(6+)(x)	n.d.	0	0	n.d.	0	0	0	n.d.	0	0	0.0624977	0	n.d.	0	0	0	0	0	n.d.	n.d.	n.d.	0	0	n.d.	1	0	0
		HexNAc(6+)(F)(x)	n.d.	0	0	n.d.	0	0	0	n.d.	0	0	0.0634071	0	n.d.	0	0	0	0	0	n.d.	n.d.	n.d.	0	0	n.d.	0	0.609787	0
		Unoccupied	n.d.	0	0	n.d.	0	0	0	n.d.	0	0	0	0	n.d.	0.355731	0.190347	0	0	0	n.d.	n.d.	n.d.	0	0	n.d.	0	0	0
		Core	n.d.	0	0	n.d.	0	0	0	n.d.	0	0	0	0	n.d.	0	0	0	0	0	n.d.	n.d.	n.d.	0	0	n.d.	0	0.057234	0
		Hxb2 Env coords	49	88	135	138	156	160	187	197	241	262	276	295	301	332	339	356	362	386	392	397	406	448	463	611	616	625	637
		1-19 Scoring applied	N49	N88	N135	N138	N156	N160	N188	N197	N241	N262	N276	N295	N301	N332	N339	N356	N362	N386	N392	N397	N406	N448	N463	N611	N616	N625	N637
	i.d.	10. JR-FL SOS E168K + N189A + N138A + N141A + CH01
	1	M9Glc	n.d.	0	0	n.d.	0	0	0	n.d.	0	0	0	0	n.d.	0	0	0	0	0	n.d.	n.d.	n.d.	0	0	n.d.	0	0	0
	2	M9	n.d.	0	2	n.d.	0	0	0.369881	n.d.	0.0991823	2	0	1.24375	n.d.	0.308501	0.0963897	0.0294814	0.123881	1.06518	n.d.	n.d.	n.d.	1.76936	1.60368	n.d.	0	0	0
	3	M8	n.d.	0	0	n.d.	0.4163	0	0.808623	n.d.	0.288856	0	0	0	n.d.	2.34005	1.02267	0.272665	1.60554	1.07103	n.d.	n.d.	n.d.	0.345957	0	n.d.	0	0	0
	4	M7	n.d.	0	0	n.d.	2.41089	0	0	n.d.	1.68371	0	0	0	n.d.	0.262927	0.736637	1.69047	1.10874	0.0850582	n.d.	n.d.	n.d.	0	0	n.d.	0	0	0
	5	M6	n.d.	0	0	n.d.	0.519624	0	0	n.d.	1.47836	0	0	0	n.d.	0	1.49678	1.80758	0.533049	0.0457481	n.d.	n.d.	n.d.	0	0	n.d.	0	0	0
	6	M5	n.d.	0	0	n.d.	0.424109	6	1.00677	n.d.	0.448877	0	0.00953717	0	n.d.	0	0.724098	0.496448	0.114499	0	n.d.	n.d.	n.d.	0	0	n.d.	0	0	0
	7	M4	n.d.	0	0	n.d.	0	0	0	n.d.	0.00236197	0	0	0	n.d.	0	0	0	0	0.559902	n.d.	n.d.	n.d.	0	0	n.d.	0	0	0
	8	M3	n.d.	0	0	n.d.	0	0	0	n.d.	0	0	0	0	n.d.	0	0.0537275	0	0	0	n.d.	n.d.	n.d.	0	0	n.d.	0	2.59986	0
	9	FM	n.d.	0	0	n.d.	0	0	0	n.d.	0	0	0	0	n.d.	0	0	0	0	0	n.d.	n.d.	n.d.	0	0	n.d.	0	0	0
	10	HYBRID	n.d.	0.281451	0	n.d.	0.839007	0	0	n.d.	0.623724	0	0.0126002	0	n.d.	0	0	0.274956	0	0	n.d.	n.d.	n.d.	0	0	n.d.	0	0	0
	11	FHYBRID	n.d.	0.811467	0	n.d.	0	0	0	n.d.	0	0	0	0	n.d.	0	0	0	0	0	n.d.	n.d.	n.d.	0	0	n.d.	0	0	0
	12	HexNAc(3)(x)	n.d.	0	0	n.d.	0	0	0	n.d.	0	0	0.0175243	4.5375	n.d.	0	0	0	0	0	n.d.	n.d.	n.d.	0	0	n.d.	0	0	0
	13	HexNAc(3)(F)(x)	n.d.	0	0	n.d.	0	0	0	n.d.	0	0	0	0	n.d.	0	0	0	0	0	n.d.	n.d.	n.d.	0	0	n.d.	0	0	0
	14	HexNAc(4)(x)	n.d.	0.812949	0	n.d.	0	0	0	n.d.	0	0	3.59818	0	n.d.	0	0	0	0	0	n.d.	n.d.	n.d.	0	0	n.d.	0	0	0
	15	HexNAc(4)(F)(x)	n.d.	7.5577	0	n.d.	0	0	0.138705	n.d.	0	0	4.8532	0	n.d.	0	0	0	0	0	n.d.	n.d.	n.d.	0	0	n.d.	0	0	14.3467
	16	HexNAc(5)(x)	n.d.	3.21387	0	n.d.	0	0	0	n.d.	0	0	1.97133	0	n.d.	0	0	0	0	0	n.d.	n.d.	n.d.	0	0	n.d.	0	0.451365	0
	17	HexNAc(5)(F)(x)	n.d.	2.30016	0	n.d.	0	0	6.26409	n.d.	0	0	2.82229	0	n.d.	0	0	0	0	0	n.d.	n.d.	n.d.	0	3.36872	n.d.	0	0	0.740436
	18	HexNAc(6+)(x)	n.d.	0	0	n.d.	0	0	0	n.d.	0	0	1.12496	0	n.d.	0	0	0	0	0	n.d.	n.d.	n.d.	0	0	n.d.	18	0	0
	19	HexNAc(6+)(F)(x)	n.d.	0	0	n.d.	0	0	0	n.d.	0	0	1.20474	0	n.d.	0	0	0	0	0	n.d.	n.d.	n.d.	0	0	n.d.	0	12.2893	0
	n.d.	Core	n.d.	n.d.	n.d.	n.d.	n.d.	n.d.	n.d.	n.d.	n.d.	n.d.	n.d.	n.d.	n.d.	n.d.	n.d.	n.d.	n.d.	n.d.	n.d.	n.d.	n.d.	n.d.	n.d.	n.d.	n.d.	n.d.	n.d.
	n.d.	Unoccupied	n.d.	n.d.	n.d.	n.d.	n.d.	n.d.	n.d.	n.d.	n.d.	n.d.	n.d.	n.d.	n.d.	n.d.	n.d.	n.d.	n.d.	n.d.	n.d.	n.d.	n.d.	n.d.	n.d.	n.d.	n.d.	n.d.	n.d.
		Score	n.d.	14.9776	2	n.d.	4.60993	6	8.58807	n.d.	4.62508	2	15.6144	5.78125	n.d.	2.91148	4.13031	4.5716	3.48571	2.82692	n.d.	n.d.	n.d.	2.11532	4.9724	n.d.	18	15.3406	15.0871
		hex	#BFBFBF	#FF72FF	#1CB863	#BFBFBF	#66CF96	#8DDBB1	#D6F2E3	#BFBFBF	#66CF96	#1CB863	#FF60FF	#87D9AC	#BFBFBF	#36C075	#58CB8C	#65CF95	#46C580	#33C073	#BFBFBF	#BFBFBF	#BFBFBF	#1FB965	#70D29D	#BFBFBF	#FF1DFF	#FF68FF	#FF6FFF
		rgb	191, 191, 191	255, 114, 255	28, 184, 99	191, 191, 191	102, 207, 150	141, 219, 177	214, 242, 227	191, 191, 191	102, 207, 150	28, 184, 99	255, 96, 255	135, 217, 172	191, 191, 191	54, 192, 117	88, 203, 140	101, 207, 149	70, 197, 128	51, 192, 115	191, 191, 191	191, 191, 191	191, 191, 191	31, 185, 101	112, 210, 157	191, 191, 191	255, 29, 255	255, 104, 255	255, 111, 255
		∑Glycans (-unocc, core)	n.d.	1	1	n.d.	1	1	1	n.d.	1	1	1	1	n.d.	0.644269	0.809653	1	1	1	n.d.	n.d.	n.d.	1	1	n.d.	1	0.942766	1
		Score - Parent (Score change)	n.d.	0.0439866	n.d.	n.d.	2.60993	0.340333	-7.15457	n.d.	-0.957281	-1.02768	0.607302	-0.256188	n.d.	-0.049939	0.0596971	-12.327	-0.110814	0.479196	n.d.	n.d.	n.d.	-0.071481	-13.0983	n.d.	1.95632	n.d.	-1.7098
		10. N138A N141A CH01 - 9. N138A N141A	n.a.	-0.0223976	-13.5023	n.a.	0.564477	0.220089	-3.80143	n.a.	-0.774909	-12	0.101832	n.a.	n.a.	-0.0905344	0.287875	-12.434	-0.0624159	0.662006	n.a.	n.a.	n.a.	-0.0579484	-13.2605	n.a.	10.2708	-2.65944	1.48015
[truncated: 39 more columns]

## Sheet: Score change
VLP Scores		N49	N88	N135	N138	N141	N156	N160	N188	N197	N241	N262	N276	N295	N301	N332	N339	N356	N362	N386	N392	N397	N406	N448	N463	N611	N616	N625	N637
JR-FL gp120	Score	n.a.	17.1629	n.a.	n.a.	n.a.	7.73419	12.6154	n.a.	n.a.	9.10536	n.a.	n.a.	2.75877	7.2207	3.17785	3.87317	16.6633	4.29352	2.28647	n.a.	n.a.	n.a.	3.79601	16.8519	n.a.	n.a.	n.a.	n.a.
	Hex	#BFBFBF	#FF35FF	#BFBFBF	#BFBFBF	#BFBFBF	#BEEBD2	#FFB5FF	#BFBFBF	#BFBFBF	#E5F7ED	#BFBFBF	#BFBFBF	#31BF72	#B0E6C8	#3DC300	#51C987	#FF43FF	#5DCC90	#24BB69	#BFBFBF	#BFBFBF	#BFBFBF	#4FC886	#FF3DFF
	RGB	191, 191, 191	255, 53, 255	191, 191, 191	191, 191, 191	191, 191, 191	190, 235, 210	255, 181, 255	191, 191, 191	191, 191, 191	229, 247, 237	191, 191, 191	191, 191, 191	49, 191, 114	176, 230, 200	61, 195, 122	81, 201, 135	255, 67, 255	93, 204, 144	36, 187, 105	191, 191, 191	191, 191, 191	191, 191, 191	79, 200, 134	255, 61, 255
JR-FL SOS E168K + N189A Parent Past Sample 1 (1/#/20)	Score	n.a.	14.8728	n.a.	n.a.	n.a.	3.72885	5.45418	16.6069	n.a.	4.51515	n.a.	14.7743	n.a.	n.a.	3.5518	3.5963	17.2646	3.49357	n.a.	n.a.	n.a.	n.a.	2.1023	16.9606	18.6778	14.5945	n.a.	18.0636
	Hex	#BFBFBF	#FF75FF	#BFBFBF	#BFBFBF	#BFBFBF	#4DC785	#7ED7A6	#FF44FF	#BFBFBF	#63CE94	#BFBFBF	#FF78FF	#BFBFBF	#BFBFBF	#48C681	#49C682	#FF32FF	#46C580	#BFBFBF	#BFBFBF	#BFBFBF	#BFBFBF	#1FB965	#FF00FF	#FFAFF	#FF7DFF	#BFBFBF	#FF1BFF
	RGB	191, 191, 191	255, 117, 255	191, 191, 191	191, 191, 191	191, 191, 191	77, 199, 133	126, 215, 166	255, 68, 255	191, 191, 191	99, 206, 148	191, 191, 191	255, 120, 255	191, 191, 191	191, 191, 191	72, 198, 129	73, 198, 130	255, 50, 255	70, 197, 128	191, 191, 191	191, 191, 191	191, 191, 191	191, 191, 191	31, 185, 101	255, 58, 255	255, 10, 255	255, 125, 255	191, 191, 191	255, 27, 255
1. JR-FL SOS E168K + N189A Parent	Score	n.a.	14.9336	n.a.	n.a.	n.a.	2	5.65967	15.7426	n.a.	5.58236	3.02768	15.0071	6.03744	16.6049	2.96142	4.07061	16.8986	3.59653	2.34772	n.a.	n.a.	n.a.	2.1868	18.0707	n.a.	16.0437	n.a.	16.7969
	Hex	#BFBFBF	#FF74FF	#BFBFBF	#BFBFBF	#BFBFBF	#1CB863	#84D8AA	#FF5DFF	#BFBFBF	#81D8A9	#39C177	#FF72FF	#8EDCB1	#FF44FF	#37C176	#57CA8B	#FF3CFF	#49C682	#26BB00	#BFBFBF	#BFBFBF	#BFBFBF	#21BA67	#FF1BFF	#BFBFBF	#FF54FF	#BFBFBF	#FF3FFF
	RGB	191, 191, 191	255, 116, 255	191, 191, 191	191, 191, 191	191, 191, 191	28, 184, 99	132, 216, 170	255, 93, 255	191, 191, 191	129, 216, 169	57, 193, 119	255, 114, 255	142, 220, 177	255, 68, 255	55, 193, 118	87, 202, 139	255, 60, 255	73, 198, 130	38, 187, 106	191, 191, 191	191, 191, 191	191, 191, 191	33, 186, 103	255, 27, 255	191, 191, 191	255, 84, 255	191, 191, 191	255, 63, 255
2. JR-FL SOS E168K + N189A + S158T	Score	n.a.	14.8654	n.a.	n.a.	n.a.	4	6.10463	16.1022	n.a.	4.68838	n.a.	15.545	7.48459	14.0718	4.67518	4.28998	16.8792	3.53395	2.31584	n.a.	n.a.	n.a.	2.25316	17.8658	n.a.	11.6032	14	16.3247
	Hex	#BFBFBF	#FF76FF	#BFBFBF	#BFBFBF	#BFBFBF	#55CA00	#90DCB3	#FF53FF	#BFBFBF	#68D097	#BFBFBF	#FF62FF	#B7E8CE	#FF8CFF	#68D097	#5DCC8F	#FF3DFF	#47C681	#25BB69	#BFBFBF	#BFBFBF	#BFBFBF	#23BA68	#FF21FF	#BFBFBF	#FFD2FF	#FF8EFF	#FF4CFF
	RGB	191, 191, 189	255, 118, 255	191, 191, 189	191, 191, 190	191, 191, 191	85, 202, 138	144, 220, 179	255, 83, 255	191, 191, 189	104, 208, 151	191, 191, 189	255, 98, 255	183, 232, 206	255, 140, 255	104, 208, 151	93, 204, 143	255, 61, 255	71, 198, 129	37, 187, 105	191, 191, 189	191, 191, 189	191, 191, 189	35, 186, 104	255, 33, 255	191, 191, 189	255, 210, 255	255, 142, 255	255, 76, 255
3. JR-FL SOS E168K + N189A + S364T	Score	n.a.	14.868	n.a.	n.a.	n.a.	n.a.	5.46745	16.3596	n.a.	4.88837	n.a.	15.4967	7.5618	18.0979	17.1964	4.2423	17.1528	3.76353	4.34995	n.a.	n.a.	n.a.	2.15671	17.5202	n.a.	8.12267	n.a.	13.1027
	Hex	#BFBFBF	#FF76FF	#BFBFBF	#BFBFBF	#BFBFBF	#BFBFBF	#7ED7A6	#FF4BFF	#BFBFBF	#6ED29B	#BFBFBF	#FF64FF	#B9E9CF	#FF00FF	#FF34FF	#5BCC8F	#FF35FF	#4EC885	#5ECD91	#BFBFBF	#BFBFBF	#BFBFBF	#20BA66	#FF00FF	#BFBFBF	#C9EEDA	#BFBFBF	#FFA8FF
	RGB	191, 191, 191	255, 118, 255	191, 191, 191	191, 191, 191	191, 191, 191	191, 191, 191	126, 215, 166	255, 75, 255	191, 191, 191	110, 210, 155	191, 191, 191	255, 100, 255	185, 233, 207	255, 26, 255	255, 52, 255	91, 204, 143	255, 53, 255	78, 200, 133	94, 205, 145	191, 191, 191	191, 191, 191	191, 191, 191	32, 186, 102	255, 42, 255	191, 191, 191	201, 238, 218	191, 191, 191	255, 168, 255
4. JR-FL SOS E168K + N189A +D197N	Score	n.a.	14.6616	n.a.	18.997	n.a.	n.a.	5.61905	13.803	12.4173	4.64189	2	15.2119	7	19	3.15913	4.04077	15.627	3.37431	2.39293	n.a.	n.a.	n.a.	2.15228	17.9564	n.a.	n.a.	14.2494	15.3377
	Hex	#BFBFBF	#FF7BFF	#BFBFBF	#FF01FF	#BFBFBF	#BFBFBF	#82D8A9	#FF94FF	#FFBBFF	#67CF96	#1CB863	#FF6CFF	#AAE4C4	#FF00FF	#3DC279	#56CA8B	#FF60FF	#43C47E	#27BC6B	#BFBFBF	#BFBFBF	#BFBFBF	#20BA66	#FF1EFF	#BFBFBF	#BFBFBF	#FF87FF	#FF68FF
	RGB	191, 191, 191	255, 123, 255	191, 191, 191	255, 01, 255	191, 191, 189	191, 191, 191	130, 216, 169	255, 148, 255	255, 187, 255	103, 207, 150	28, 184, 99	255, 108, 255	170, 228, 196	255, 00, 255	61, 194, 121	86, 202, 139	255, 96, 255	67, 196, 126	39, 188, 107	191, 191, 191	191, 191, 191	191, 191, 191	32, 186, 102	255, 30, 255	191, 191, 191	191, 191, 191	255, 135, 255	255, 104, 255
5. JR-FL SOS E168K + N189A +D197N + S199T	Score	n.a.	14.6426	14	n.a.	n.a.	6.09309	n.a.	16.2234	16.6747	4.66651	11.8592	15.2325	5.27779	12.9664	3.74696	4.33026	16.6642	3	n.a.	n.a.	n.a.	n.a.	2.19235	15.8797	n.a.	13.0311	14.4378	17
	Hex	#BFBFBF	#FF7CFF	#FF8EFF	#BFBFBF	#BFBFBF	#90DCB3	#BFBFBF	#FF4FFF	#FF42FF	#67D097	#FFCBFF	#FF6BFF	#79D5A3	#FFABFF	#4DC885	#5ECD90	#FF43FF	#38C176	#BFBFBF	#BFBFBF	#BFBFBF	#BFBFBF	#21BA67	#FF59FF	#BFBFBF	#FFAAFF	#FF82FF	#FF39FF
	RGB	191, 191, 191	255, 124, 255	255, 142, 255	191, 191, 191	191, 191, 191	144, 220, 179	191, 191, 191	255, 79, 255	255, 66, 255	103, 208, 151	255, 203, 255	255, 107, 255	121, 213, 163	255, 171, 255	77, 200, 133	94, 205, 144	255, 67, 255	56, 193, 118	191, 191, 191	191, 191, 191	191, 191, 191	191, 191, 191	33, 186, 103	255, 89, 255	191, 191, 191	255, 170, 255	255, 130, 255	255, 57, 255
6. JR-FL SOS E168K + N189A + T49N	Score	12.9479	14.9988	n.a.	n.a.	n.a.	n.a.	5.61923	4.62037	n.a.	4.63584	3	14.7345	7	14	2.92755	4.0673	16.8413	3.56404	2.26844	n.a.	n.a.	n.a.	2	16.2858	n.a.	7.87313	n.a.	12.9143
	Hex	#FFACFF	#FF72FF	#BFBFBF	#BFBFBF	#BFBFBF	#BFBFBF	#82D8A9	#66CF96	#BFBFBF	#67CF96	#38C176	#FF79FF	#AAE4C4	#FF8EFF	#36C075	#56CA8B	#FF3EFF	#48C681	#23BB68	#BFBFBF	#BFBFBF	#BFBFBF	#1CB863	#FF4DFF	#BFBFBF	#C2ECD5	#BFBFBF	#FFADFF
	RGB	255, 172, 255	255, 114, 255	191, 191, 191	191, 191, 191	191, 191, 191	191, 191, 191	130, 216, 169	102, 207, 150	191, 191, 191	103, 207, 150	56, 193, 118	255, 121, 255	170, 228, 196	255, 142, 255	54, 192, 117	86, 202, 139	255, 62, 255	72, 198, 129	35, 187, 104	191, 191, 191	191, 191, 191	191, 191, 191	28, 184, 99	255, 77, 255	191, 191, 191	194, 236, 213	191, 191, 191	255, 173, 255
7. JR-FL SOS E168K + N189A + N611Q	Score	n.a.	15	n.a.	n.a.	n.a.	n.a.	5.68801	15.7606	n.a.	4.60607	8	16.6839	7	14.0043	5.34023	n.a.	16.7257	3.43213	2.18589	n.a.	n.a.	n.a.	2.20301	9.28418	n.a.	17.0191	n.a.	15
	Hex	#BFBFBF	#FF72FF	#BFBFBF	#BFBFBF	#BFBFBF	#BFBFBF	#84D9AB	#FF5CFF	#BFBFBF	#66CF96	#C6EDD8	#FF42FF	#AAE4C4	#FF8EFF	#00D6A4	#BFBFBF	#FF41FF	#44C57F	#21BA67	#BFBFBF	#BFBFBF	#BFBFBF	#22BA67	#EAF8F1	#BFBFBF	#FF39FF	#BFBFBF	#FF72FF
	RGB	191, 191, 191	255, 114, 255	191, 191, 191	191, 191, 191	191, 191, 191	191, 191, 191	132, 217, 171	255, 92, 255	191, 191, 191	102, 207, 150	198, 237, 216	255, 66, 255	170, 228, 196	255, 142, 255	122, 214, 164	191, 191, 191	255, 65, 255	68, 197, 127	33, 186, 103	191, 191, 191	191, 191, 191	191, 191, 191	34, 186, 103	234, 248, 241	191, 191, 191	255, 57, 255	191, 191, 191	255, 114, 255
8. JR-FL SOS E168K + N189A + T49N + N611Q	Score	13.8892	15.1064	n.a.	n.a.	n.a.	n.a.	5.42533	13.2706	n.a.	4.54497	2	14.6319	n.a.	7.42383	2.85353	4.19083	17.0082	3.58554	2.09225	n.a.	n.a.	n.a.	2.23099	18.6522	n.a.	15	17.0254	n.a.
	Hex	#FF91FF	#FF6FFF	#BFBFBF	#BFBFBF	#BFBFBF	#BFBFBF	#7DD6A6	#FFA3FF	#BFBFBF	#64CF94	#1CB863	#FF7CFF	#BFBFBF	#B6E8CC	#34C074	#00CC8E	#FF39FF	#49C682	#1EB965	#BFBFBF	#BFBFBF	#BFBFBF	#22BA67	#FFAFF	#BFBFBF	#FF72FF	#FF38FF	#BFBFBF
	RGB	255, 145, 255	255, 111, 255	191, 191, 191	191, 191, 191	191, 191, 191	191, 191, 191	125, 214, 166	255, 163, 255	191, 191, 191	100, 207, 148	28, 184, 99	255, 124, 255	191, 191, 191	182, 232, 204	52, 192, 116	90, 204, 142	255, 57, 255	73, 198, 130	30, 185, 101	191, 191, 191	191, 191, 191	191, 191, 191	34, 186, 103	255, 10, 255	191, 191, 191	255, 114, 255	255, 56, 255	191, 191, 191
9. JR-FL SOS E168K + N189A + N138A + N141A	Score	n.a.	15	15.5023	n.a.	n.a.	4.04545	5.77991	12.3895	n.a.	5.39999	14	15.5125	n.a.	n.a.	3.00202	3.84243	17.0056	3.54813	2.16491	n.a.	n.a.	n.a.	2.17327	18.2329	n.a.	7.72916	18	13.607
	Hex	#BFBFBF	#FF72FF	#FF64FF	#BFBFBF	#BFBFBF	#56CA8B	#87D9AC	#FFBCFF	#BFBFBF	#7CD6A5	#FF8EFF	#FF63FF	#BFBFBF	#BFBFBF	#38C176	#50C887	#FF39FF	#48C681	#21BA66	#BFBFBF	#BFBFBF	#BFBFBF	#21BA66	#FF16FF	#BFBFBF	#BEEBD2	#FF1DFF	#FF99FF
	RGB	191, 191, 191	255, 114, 255	255, 100, 255	191, 191, 191	191, 191, 191	86, 202, 139	135, 217, 172	255, 188, 255	191, 191, 191	124, 214, 165	255, 142, 255	255, 99, 255	191, 191, 191	191, 191, 191	56, 193, 118	80, 200, 135	255, 57, 255	72, 198, 129	33, 186, 102	191, 191, 191	191, 191, 191	191, 191, 191	33, 186, 102	255, 22, 255	191, 191, 191	190, 235, 210	255, 29, 255	255, 153, 255
10. JR-FL SOS E168K + N189A + N138A + N141A + CH01	Score	n.a.	14.9776	2	n.a.	n.a.	4.60993	6	8.58807	n.a.	4.62508	2	15.6144	5.78125	n.a.	2.91148	4.13031	4.5716	3.48571	2.82692	n.a.	n.a.	n.a.	2.11532	4.9724	n.a.	18	15.3406	15.0871
	Hex	#BFBFBF	#FF72FF	#1CB863	#BFBFBF	#BFBFBF	#66CF96	#8DDBB1	#D6F2E3	#BFBFBF	#66CF96	#1CB863	#FF60FF	#87D9AC	#BFBFBF	#36C075	#58CB8C	#65CF95	#46C580	#33C073	#BFBFBF	#BFBFBF	#BFBFBF	#1FB965	#70D29D	#BFBFBF	#FF1DFF	#FF68FF	#FF6FFF
	RGB	191, 191, 191	255, 114, 255	28, 184, 99	191, 191, 191	191, 191, 191	102, 207, 150	141, 219, 177	214, 242, 227	191, 191, 191	102, 207, 150	28, 184, 99	255, 96, 255	135, 217, 172	191, 191, 191	54, 192, 117	88, 203, 140	101, 207, 149	70, 197, 128	51, 192, 115	191, 191, 191	191, 191, 191	191, 191, 191	31, 185, 101	112, 210, 157	191, 191, 191	255, 29, 255	255, 104, 255	255, 111, 255
Score change vs Parent		N49	N88	N135	N138	N141	N156	N160	N188	N197	N241	N262	N276	N295	N301	N332	N339	N356	N362	N386	N392	N397	N406	N448	N463	N611	N616	N625	N637
2. JR-FL SOS E168K + N189A + S158T	Score change	n.a.	-0.0682101	n.a.	n.a.	n.a.	2	0.444962	0.359508	n.a.	-0.893974	n.a.	0.537921	1.44715	-2.53308	1.71376	0.219373	-0.0193394	-0.0625758	-0.0318782	n.a.	n.a.	n.a.	0.0663621	-0.204871	n.a.	-4.44048	n.a.	-0.472183
	Hex	#BFBFBF	#FEF1CB	#BFBFBF	#BFBFBF	#BFBFBF	#E6E5CB	#F9EFCC	#FBF0CC	#BFBFBF	#FCE9C3	#BFBFBF	#F8EFCC	#EDE9CC	#F8DAB2	#E9E7CB	#FCF1CC	#FFF2CC	#FEF1CB	#FFF2CC	#BFBFBF	#BFBFBF	#BFBFBF	#FEF2CC	#FEF0CA	#BFBFBF	#F3C79E	#BFBFBF	#FDEDC7
	RGB	191, 191, 191	254, 241, 203	191, 191, 191	191, 191, 191	191, 191, 191	230, 229, 203	249, 239, 204	251, 240, 204	191, 191, 191	252, 233, 195	191, 191, 191	248, 239, 204	237, 233, 204	248, 218, 178	233, 231, 203	252, 241, 204	255, 242, 204	254, 241, 203	255, 242, 204	191, 191, 191	191, 191, 191	191, 191, 191	254, 242, 204	254, 240, 202	191, 191, 191	243, 199, 158	191, 191, 191	253, 237, 199
3. JR-FL SOS E168K + N189A + S364T	Score change	n.a.	-0.0655917	n.a.	n.a.	n.a.	n.a.	-0.192219	0.616939	n.a.	-0.693987	n.a.	0.489601	1.52436	1.49295	14.235	0.17169	0.254231	0.166997	2.00223	n.a.	n.a.	n.a.	-0.0300937	-0.550494	n.a.	-7.92101	n.a.	-3.69419
	Hex	#BFBFBF	#FEF1CB	#BFBFBF	#BFBFBF	#BFBFBF	#BFBFBF	#FEF0CA	#F7EECC	#BFBFBF	#FDEBC5	#BFBFBF	#F9EFCC	#ECE8CC	#ECE9CC	#0096C4	#FDF1CC	#FCF1CC	#FDF1CC	#E6E5CB	#BFBFBF	#BFBFBF	#BFBFBF	#FFF2CC	#FDEDC6	#BFBFBF	#EAA67B	#BFBFBF	#F5CEA6
	RGB	191, 191, 191	254, 241, 203	191, 191, 191	191, 191, 191	191, 191, 191	191, 191, 191	254, 240, 202	247, 238, 204	191, 191, 191	253, 235, 197	191, 191, 191	249, 239, 204	236, 232, 204	236, 233, 204	74, 150, 196	253, 241, 204	252, 241, 204	253, 241, 204	230, 229, 203	191, 191, 191	191, 191, 191	191, 191, 191	255, 242, 204	253, 237, 198	191, 191, 191	234, 166, 123	191, 191, 191	245, 206, 166
4. JR-FL SOS E168K + N189A +D197N	Score change	n.a.	-0.272057	n.a.	n.a.	n.a.	n.a.	-0.0406191	-1.93962	n.a.	-0.940466	-1.02768	0.204842	0.962562	2.39508	0.197715	-0.0298396	-1.27158	-0.222219	0.0452118	n.a.	n.a.	n.a.	-0.0345236	-0.114328	n.a.	n.a.	n.a.	-1.45924
	Hex	#BFBFBF	#FEEFC9	#BFBFBF	#BFBFBF	#BFBFBF	#BFBFBF	#FEF1CB	#FADFB8	#BFBFBF	#FCE9C2	#FCE8C1	#FCF1CC	#F3ECCC	#E1E3CB	#FDF1CC	#FFF2CC	#FBE6BF	#FEF0CA	#FFF2CC	#BFBFBF	#BFBFBF	#BFBFBF	#FEF1CB	#FEF1CB	#BFBFBF	#BFBFBF	#BFBFBF	#FBE4BD
	RGB	191, 191, 191	254, 239, 201	191, 191, 191	191, 191, 191	191, 191, 191	191, 191, 191	254, 241, 203	250, 223, 184	191, 191, 191	252, 233, 194	252, 232, 193	252, 241, 204	243, 236, 204	225, 227, 203	253, 241, 204	255, 242, 204	251, 230, 191	254, 240, 202	255, 242, 204	191, 191, 191	191, 191, 191	191, 191, 191	254, 241, 203	254, 241, 203	191, 191, 191	191, 191, 191	191, 191, 191	251, 228, 189
5. JR-FL SOS E168K + N189A +D197N + S199T	Score change	n.a.	-0.290968	n.a.	n.a.	n.a.	4.09309	n.a.	0.480709	n.a.	-0.915846	8.83154	0.225485	-0.75965	-3.63853	0.785535	0.259653	-0.234385	-0.596529	n.a.	n.a.	n.a.	n.a.	0.00554518	-2.191	n.a.	-3.01259	n.a.	0.203088
	Hex	#BFBFBF	#FEEFC9	#BFBFBF	#BFBFBF	#BFBFBF	#CBD8CA	#BFBFBF	#F9EFCC	#BFBFBF	#FCE9C2	#8FB9C7	#FCF1CC	#FDEBC4	#F5CFA7	#F5EDCC	#FCF1CC	#FEF0C9	#FDECC6	#BFBFBF	#BFBFBF	#BFBFBF	#BFBFBF	#FFF2CC	#F9DDB5	#BFBFBF	#F7D5AD	#BFBFBF	#FCF1CC
	RGB	191, 191, 191	254, 239, 201	191, 191, 191	191, 191, 191	191, 191, 191	203, 216, 202	191, 191, 191	249, 239, 204	191, 191, 191	252, 233, 194	143, 185, 199	252, 241, 204	253, 235, 196	245, 207, 167	245, 237, 204	252, 241, 204	254, 240, 201	253, 236, 198	191, 191, 191	191, 191, 191	191, 191, 191	191, 191, 191	255, 242, 204	249, 221, 181	191, 191, 191	247, 213, 173	191, 191, 191	252, 241, 204
6. JR-FL SOS E168K + N189A + T49N	Score change	n.a.	0.0651348	n.a.	n.a.	n.a.	n.a.	-0.0404359	-11.1223	n.a.	-0.946515	-0.0276813	-0.272541	0.962562	-2.60492	-0.0338654	-0.00330474	-0.0572358	-0.0324853	-0.0792852	n.a.	n.a.	n.a.	-0.1868	-1.78488	n.a.	-8.17055	n.a.	-3.88257
	Hex	#BFBFBF	#FEF2CC	#BFBFBF	#BFBFBF	#BFBFBF	#BFBFBF	#FEF1CB	#E28700	#BFBFBF	#FCE9C2	#FFF2CC	#FEEFC9	#F3ECCC	#F8D9B1	#FEF1CB	#FFF2CC	#FEF1CB	#FFF2CC	#FEF1CB	#BFBFBF	#BFBFBF	#BFBFBF	#FEF0CA	#FAE1BA	#BFBFBF	#EAA478	#BFBFBF	#F5CDA4
	RGB	191, 191, 191	254, 242, 204	191, 191, 191	191, 191, 191	191, 191, 191	191, 191, 191	254, 241, 203	226, 135, 90	191, 191, 191	252, 233, 194	255, 242, 204	254, 239, 201	243, 236, 204	248, 217, 177	254, 241, 203	255, 242, 204	254, 241, 203	255, 242, 204	254, 241, 203	191, 191, 191	191, 191, 191	191, 191, 191	254, 240, 202	250, 225, 186	191, 191, 191	234, 164, 120	191, 191, 191	245, 205, 164
7. JR-FL SOS E168K + N189A + N611Q	Score change	n.a.	0.0663842	n.a.	n.a.	n.a.	n.a.	0.0283391	0.0179266	n.a.	-0.97629	4.97232	1.6768	0.962562	-2.60057	2.37881	n.a.	-0.172923	-0.164394	-0.161833	n.a.	n.a.	n.a.	0.0162053	-8.7865	n.a.	0.975384	n.a.	-1.79691
	Hex	#BFBFBF	#FEF2CC	#BFBFBF	#BFBFBF	#BFBFBF	#BFBFBF	#FFF2CC	#FFF2CC	#BFBFBF	#FCE8C2	#C0D2CA	#EAE7CB	#F3ECCC	#F8D9B1	#E1E3CB	#BFBFBF	#FEF0CA	#FEF0CA	#FEF0CA	#BFBFBF	#BFBFBF	#BFBFBF	#FFF2CC	#E89E72	#BFBFBF	#F3ECCC	#BFBFBF	#FAE1B9
	RGB	191, 191, 191	254, 242, 204	191, 191, 191	191, 191, 191	191, 191, 191	191, 191, 191	255, 242, 204	255, 242, 204	191, 191, 191	252, 232, 194	192, 210, 202	234, 231, 203	243, 236, 204	248, 217, 177	225, 227, 203	191, 191, 191	254, 240, 202	254, 240, 202	254, 240, 202	191, 191, 191	191, 191, 191	191, 191, 191	255, 242, 204	232, 158, 114	191, 191, 191	243, 236, 204	191, 191, 191	250, 225, 185
8. JR-FL SOS E168K + N189A + T49N + N611Q	Score change	n.a.	0.172816	n.a.	n.a.	n.a.	n.a.	-0.234341	-2.47206	n.a.	-1.03739	-1.02768	-0.37516	n.a.	-9.18109	-0.107894	0.120219	0.109592	-0.010984	-0.255475	n.a.	n.a.	n.a.	0.0441867	0.581481	n.a.	-1.04368	n.a.	n.a.
	Hex	#BFBFBF	#FDF1CC	#BFBFBF	#BFBFBF	#BFBFBF	#BFBFBF	#FEF0C9	#F8DAB3	#BFBFBF	#FCE8C1	#FCE8C1	#FEEEC8	#BFBFBF	#E7006E	#FEF1CB	#FEF2CC	#FEF2CC	#FFF2CC	#FEEFC9	#BFBFBF	#BFBFBF	#BFBFBF	#FFF2CC	#F8EFCC	#BFBFBF	#FCE8C1	#BFBFBF	#BFBFBF
	RGB	191, 191, 191	253, 241, 204	191, 191, 191	191, 191, 191	191, 191, 191	191, 191, 191	254, 240, 201	248, 218, 179	191, 191, 191	252, 232, 193	252, 232, 193	254, 238, 200	191, 191, 191	231, 154, 110	254, 241, 203	254, 242, 204	254, 242, 204	255, 242, 204	254, 239, 201	191, 191, 191	191, 191, 191	191, 191, 191	255, 242, 204	248, 239, 204	191, 191, 191	252, 232, 193	191, 191, 191	191, 191, 191
9. JR-FL SOS E168K + N189A + N138A + N141A	Score change	n.a.	0.0663842	n.a.	n.a.	n.a.	2.04545	0.120245	-3.35314	n.a.	-0.182372	10.9723	0.505471	n.a.	n.a.	0.0405954	-0.228177	0.107053	-0.0483984	-0.18281	n.a.	n.a.	n.a.	-0.0135326	0.162249	n.a.	-8.31453	n.a.	-3.18995
	Hex	#BFBFBF	#FEF2CC	#BFBFBF	#BFBFBF	#BFBFBF	#E5E5CB	#FEF2CC	#F6D2AA	#BFBFBF	#FEF0CA	#73ABC6	#F9EFCC	#BFBFBF	#BFBFBF	#FFF2CC	#FEF0CA	#FEF2CC	#FEF1CB	#FEF0CA	#BFBFBF	#BFBFBF	#BFBFBF	#FFF2CC	#FDF1CC	#BFBFBF	#E9A277	#BFBFBF	#F6D3AB
	RGB	191, 191, 191	254, 242, 204	191, 191, 191	191, 191, 191	191, 191, 191	229, 229, 203	254, 242, 204	246, 210, 170	191, 191, 191	254, 240, 202	115, 171, 198	249, 239, 204	191, 191, 191	191, 191, 191	255, 242, 204	254, 240, 202	254, 242, 204	254, 241, 203	254, 240, 202	191, 191, 191	191, 191, 191	191, 191, 191	255, 242, 204	253, 241, 204	191, 191, 191	233, 162, 119	191, 191, 191	246, 211, 171
10. JR-FL SOS E168K + N189A + N138A + N141A + CH01	Score change	n.a.	0.0439866	n.a.	n.a.	n.a.	2.60993	0.340333	-7.15457	n.a.	-0.957281	-1.02768	0.607302	-0.256188	n.a.	-0.049939	0.0596971	-12.327	-0.110814	0.479196	n.a.	n.a.	n.a.	-0.071481	-13.0983	n.a.	1.95632	n.a.	-1.7098
	Hex	#BFBFBF	#FFF2CC	#BFBFBF	#BFBFBF	#BFBFBF	#DEE1CB	#FBF0CC	#ECAD83	#BFBFBF	#FCE9C2	#FCE8C1	#F7EECC	#FEEFC9	#BFBFBF	#FEF1CB	#FEF2CC	#DF7C4E	#FEF1CB	#F9EFCC	#BFBFBF	#BFBFBF	#BFBFBF	#FEF1CB	#DD7546	#BFBFBF	#E6E6CB	#BFBFBF	#FAE1BA
	RGB	191, 191, 191	255, 242, 204	191, 191, 191	191, 191, 191	191, 191, 191	222, 225, 203	251, 240, 204	236, 173, 131	191, 191, 191	252, 233, 194	252, 232, 193	247, 238, 204	254, 239, 201	191, 191, 191	254, 241, 203	254, 242, 204	223, 124, 78	254, 241, 203	249, 239, 204	191, 191, 191	191, 191, 191	191, 191, 191	254, 241, 203	221, 117, 70	191, 191, 191	230, 230, 203	191, 191, 191	250, 225, 186
								-20	-15	-10	-5	0	5	10	15	20
								Decrease in								Increase in
								Processing								Processing
Score change between mutants		N49	N88	N135	N138	N141	N156	N160	N188	N197	N241	N262	N276	N295	N301	N332	N339	N356	N362	N386	N392	N397	N406	N448	N463	N611	N616	N625	N637
5. D197N S199T - 4. D197N	Score change	n.a.	-0.0189116	n.a.	n.a.	n.a.	n.a.	n.a.	2.42033	4.25737	0.02462	9.85922	0.0206436	-1.72221	-6.03361	0.587821	0.289493	1.03719	-0.374309	n.a.	n.a.	n.a.	n.a.	0.0400688	-2.07667	n.a.	n.a.	0.188454	1.66233
	Hex	#BFBFBF	#FFF2CC	#BFBFBF	#BFBFBF	#BFBFBF	#BFBFBF	#BFBFBF	#E0E3CB	#C9D7CA	#FFF2CC	#82B2C7	#FFF2CC	#FAE1BA	#EFB88E	#F8EFCC	#FCF0CC	#F2ECCC	#FEEEC8	#BFBFBF	#BFBFBF	#BFBFBF	#BFBFBF	#FFF2CC	#F9DEB6	#BFBFBF	#BFBFBF	#FDF1CC	#EAE8CB
	RGB	191, 191, 191	255, 242, 204	191, 191, 191	191, 191, 191	191, 191, 191	191, 191, 191	191, 191, 191	224, 227, 203	201, 215, 202	255, 242, 204	130, 178, 199	255, 242, 204	250, 225, 186	239, 184, 142	248, 239, 204	252, 240, 204	242, 236, 204	254, 238, 200	191, 191, 191	191, 191, 191	191, 191, 191	191, 191, 191	255, 242, 204	249, 222, 182	191, 191, 191	191, 191, 191	253, 241, 204	234, 232, 203
8. T49N N611Q - 6. T49N	Score change	0.941341	0.107681	n.a.	n.a.	n.a.	n.a.	-0.193905	8.65021	n.a.	-0.0908768	-1	-0.102619	n.a.	-6.57617	-0.0740286	0.123524	0.166828	0.0215013	-0.176189	n.a.	n.a.	n.a.	0.230987	2.36636	n.a.	7.12687	n.a.	n.a.
	Hex	#F3ECCC	#FEF2CC	#BFBFBF	#BFBFBF	#BFBFBF	#BFBFBF	#FEF0CA	#91BAC7	#BFBFBF	#FEF1CB	#FCE8C1	#FEF1CB	#BFBFBF	#EEB389	#FEF1CB	#FEF2CC	#FDF1CC	#FFF2CC	#FEF0CA	#BFBFBF	#BFBFBF	#BFBFBF	#FCF1CC	#E1E3CB	#BFBFBF	#A4C4C8	#BFBFBF	#BFBFBF
	RGB	243, 236, 204	254, 242, 204	191, 191, 191	191, 191, 191	191, 191, 191	191, 191, 191	254, 240, 202	145, 186, 199	191, 191, 191	254, 241, 203	252, 232, 193	254, 241, 203	191, 191, 191	238, 179, 137	254, 241, 203	254, 242, 204	253, 241, 204	255, 242, 204	254, 240, 202	191, 191, 191	191, 191, 191	191, 191, 191	252, 241, 204	225, 227, 203	191, 191, 191	164, 196, 200	191, 191, 191	191, 191, 191
8. T49N N611Q - 7. N611Q	Score change	n.a.	0.106431	n.a.	n.a.	n.a.	n.a.	-0.26268	-2.48999	n.a.	-0.0611014	-6	-2.05196	n.a.	-6.58052	-2.4867	n.a.	0.282514	0.15341	-0.0936414	n.a.	n.a.	n.a.	0.0279814	9.36798	n.a.	-2.01907	n.a.	n.a.
	Hex	#BFBFBF	#FEF2CC	#BFBFBF	#BFBFBF	#BFBFBF	#BFBFBF	#FEEFC9	#F8DAB2	#BFBFBF	#FEF1CB	#EFB88E	#F9DEB7	#BFBFBF	#EEB389	#F8DAB2	#BFBFBF	#FCF1CC	#FDF1CC	#FEF1CB	#BFBFBF	#BFBFBF	#BFBFBF	#FFF2CC	#88B6C7	#BFBFBF	#F9DEB7	#BFBFBF	#BFBFBF
	RGB	191, 191, 191	254, 242, 204	191, 191, 191	191, 191, 191	191, 191, 191	191, 191, 191	254, 239, 201	248, 218, 178	191, 191, 191	254, 241, 203	239, 184, 142	249, 222, 183	191, 191, 191	238, 179, 137	248, 218, 178	191, 191, 191	252, 241, 204	253, 241, 204	254, 241, 203	191, 191, 191	191, 191, 191	191, 191, 191	255, 242, 204	136, 182, 199	191, 191, 191	249, 222, 183	191, 191, 191	191, 191, 191
10. N138A N141A CH01 - 9. N138A N141A	Score change	n.a.	-0.0223976	-13.5023	n.a.	n.a.	0.564477	0.220089	-3.80143	n.a.	-0.774909	-12	0.101832	n.a.	n.a.	-0.0905344	0.287875	-12.434	-0.0624159	0.662006	n.a.	n.a.	n.a.	-0.0579484	-13.2605	n.a.	10.2708	-2.65944	1.48015
	Hex	#BFBFBF	#FEF1CB	#DC7142	#BFBFBF	#BFBFBF	#F8EFCC	#FCF1CC	#F5CDA5	#BFBFBF	#FDEAC4	#E07F51	#FEF2CC	#BFBFBF	#BFBFBF	#FEF1CB	#FCF1CC	#DF7B4D	#FEF1CB	#F7EECC	#BFBFBF	#BFBFBF	#BFBFBF	#FEF1CB	#DD7344	#BFBFBF	#7CB0C6	#F8D8B1	#ECE9CC
	RGB	191, 191, 191	254, 241, 203	220, 113, 66	191, 191, 191	191, 191, 191	248, 239, 204	252, 241, 204	245, 205, 165	191, 191, 191	253, 234, 196	224, 127, 81	254, 242, 204	191, 191, 191	191, 191, 191	254, 241, 203	252, 241, 204	223, 123, 77	254, 241, 203	247, 238, 204	191, 191, 191	191, 191, 191	191, 191, 191	254, 241, 203	221, 115, 68	191, 191, 191	124, 176, 198	248, 216, 177	236, 233, 204
Score change between Parent VLPs and gp120		N49	N88	N135	N138	N141	N156	N160	N188	N197	N241	N262	N276	N295	N301	N332	N339	N356	N362	N386	N392	N397	N406	N448	N463	N611	N616	N625	N637
Old JR-FL SOS parent - New JR-FL SOS Parent	Score change	n.a.	-0.0607716	n.a.	n.a.	n.a.	1.72885	-0.205487	0.864275	n.a.	-1.06721	n.a.	-0.232762	n.a.	n.a.	0.59038	-0.474309	0.366016	-0.102954	n.a.	n.a.	n.a.	n.a.	-0.0844999	-1.11009	n.a.	-1.44916	n.a.	1.26669
	Hex	#BFBFBF	#FEF1CB	#BFBFBF	#BFBFBF	#BFBFBF	#E9E7CB	#FEF0CA	#F4EDCC	#BFBFBF	#FCE7C1	#BFBFBF	#FEEFC9	#BFBFBF	#BFBFBF	#F8EFCC	#FDEDC7	#FBF0CC	#FEF1CB	#BFBFBF	#BFBFBF	#BFBFBF	#BFBFBF	#FEF1CB	#FCE7C0	#F3ECCC	#FBE4BD	#BFBFBF	#EFEACC
	RGB	191, 191, 191	254, 241, 203	191, 191, 191	191, 191, 191	191, 191, 191	233, 231, 203	254, 240, 202	244, 237, 204	191, 191, 191	252, 231, 193	191, 191, 191	254, 239, 201	191, 191, 191	191, 191, 191	248, 239, 204	253, 237, 199	251, 240, 204	254, 241, 203	191, 191, 191	191, 191, 191	191, 191, 191	191, 191, 191	254, 241, 203	252, 231, 192	243, 236, 204	251, 228, 189	191, 191, 191	239, 234, 204
JR-FL gp120 - JR-FL SOS E168K N189A Parent	Score change	n.a.	2.22932	n.a.	n.a.	n.a.	5.73419	6.95574	n.a.	n.a.	3.523	n.a.	n.a.	-3.27867	-9.38422	0.21643	-0.197438	-0.235317	0.696988	-0.0612525	n.a.	n.a.	n.a.	1.60921	-1.2188
	Hex	#BFBFBF	#E3E4CB	#BFBFBF	#BFBFBF	#BFBFBF	#B6CDC9	#A7C5C8	#BFBFBF	#BFBFBF	#D2DBCA	#BFBFBF	#BFBFBF	#F6D2AA	#E7986C	#FCF1CC	#FEF0CA	#FEF0C9	#F6EECC	#FEF1CB	#BFBFBF	#BFBFBF	#BFBFBF	#EBE8CC	#FBE6BF
	RGB	191, 191, 191	227, 228, 203	191, 191, 191	191, 191, 191	191, 191, 191	182, 205, 201	167, 197, 200	191, 191, 191	191, 191, 191	210, 219, 202	191, 191, 191	191, 191, 191	246, 210, 170	231, 152, 108	252, 241, 204	254, 240, 202	254, 240, 201	246, 238, 204	254, 241, 203	191, 191, 191	191, 191, 191	191, 191, 191	235, 232, 204	251, 230, 191
JRFL gp120 - OLD Parent	Score change	n.a.	2.2901	n.a.	n.a.	n.a.	4.00534	7.16123	n.a.	n.a.	4.59021	n.a.	n.a.	n.a.	n.a.	-0.37395	0.276871	-0.601333	0.799942	n.a.	n.a.	n.a.	n.a.	1.69371	-0.108714
	Hex	#BFBFBF	#E2E4CB	#BFBFBF	#BFBFBF	#BFBFBF	#CCD8CA	#A4C4C8	#BFBFBF	#BFBFBF	#C5D5CA	#BFBFBF	#BFBFBF	#BFBFBF	#BFBFBF	#FEEEC8	#FCF1CC	#FDECC6	#F5EDCC	#BFBFBF	#BFBFBF	#BFBFBF	#BFBFBF	#EAE7CB	#FEF1CB
	RGB	191, 191, 191	226, 228, 203	191, 191, 191	191, 191, 191	191, 191, 191	204, 216, 202	164, 196, 200	191, 191, 191	191, 191, 191	197, 213, 202	191, 191, 191	191, 191, 191	191, 191, 191	191, 191, 191	254, 238, 200	252, 241, 204	253, 236, 198	245, 237, 204	191, 191, 191	191, 191, 191	191, 191, 191	191, 191, 191	234, 231, 203	254, 241, 203

## Sheet: Arithmetic P.P. change
Pos	Pos after aligned to Hxb2	Hxb2 Env coords		Hxb2 Env coords	49	88	135	138	156	160	187	197	241	262	276	295	301	332	339	356	362	386	392	397	406	448	463	611	616	625	637
					N49	N88	N135	N138	N156	N160	N188	N197	N241	N262	N276	N295	N301	N332	N339	N356	N362	N386	N392	N397	N406	N448	N463	N611	N616	N625	N637
88	88	88		1. JR-FL SOS E168K + N189A Parent
135	135	135	1	Unoccupied	n.d.	0	n.d.	n.d.	0	0	0.00199912	n.d.	0	0	0	0	0	0	0	0	0	0	n.d.	n.d.	n.d.	0	0	n.d.	0	n.d.	0
154	156	156	2	M9Glc	n.d.	0	n.d.	n.d.	1	0	0	n.d.	0	0.893243	0	0.246144	0	0.0666801	0.0364192	0	0	0.652278	n.d.	n.d.	n.d.	0.828897	0	n.d.	0	n.d.	0
158	160	160	3	M9	n.d.	0	n.d.	n.d.	0	0	0	n.d.	0	0	0	0	0	0.853237	0.345346	0.000488794	0.534892	0.347722	n.d.	n.d.	n.d.	0.134067	0	n.d.	0	n.d.	0
185	187	187	4	M8	n.d.	0	n.d.	n.d.	0	0.0310532	0	n.d.	0.216015	0	0	0	0	0.0300312	0.338797	0	0.333688	0	n.d.	n.d.	n.d.	0.0134067	0	n.d.	0	n.d.	0
195	197	197	5	M7	n.d.	0	n.d.	n.d.	0	0.261445	0	n.d.	0.590755	0	0	0	0	0	0.169611	0	0.13142	0	n.d.	n.d.	n.d.	0.00764441	0	n.d.	0	n.d.	0
239	241	241	6	M6	n.d.	0	n.d.	n.d.	0	0.439654	0	n.d.	0.0865	0	0.00177747	0	0	0	0.0758537	0	0	0	n.d.	n.d.	n.d.	0	0	n.d.	0	n.d.	0
260	262	262	7	M5	n.d.	0	n.d.	n.d.	0	0.0554903	0	n.d.	0.0311062	0	0	0.135779	0	0	0.00541812	0	0	0	n.d.	n.d.	n.d.	0	0	n.d.	0	n.d.	0
274	276	276	8	M4	n.d.	0	n.d.	n.d.	0	0	0	n.d.	0	0	0	0.422584	0	0	0	0	0	0	n.d.	n.d.	n.d.	0	0	n.d.	0	n.d.	0
293	295	295	9	M3	n.d.	0	n.d.	n.d.	0	0	0.0490283	n.d.	0	0	0	0	0	0	0	0	0	0	n.d.	n.d.	n.d.	0	0	n.d.	0	n.d.	0
299	301	301	10	FM	n.d.	0	n.d.	n.d.	0	0	0	n.d.	0.0291527	0	0.0107685	0	0.0215079	0	0	0	0	0	n.d.	n.d.	n.d.	0	0	n.d.	0	n.d.	0
329	333	332	11	HYBRID	n.d.	0	n.d.	n.d.	0	0	0	n.d.	0	0	0.0106193	0	0	0	0	0.00488794	0	0	n.d.	n.d.	n.d.	0	0	n.d.	0	n.d.	0
336	340	339	12	FHYBRID	n.d.	0	n.d.	n.d.	0	0	0	n.d.	0	0.0739349	0.0513848	0	0	0	0	0	0	0	n.d.	n.d.	n.d.	0	0	n.d.	0	n.d.	0
352	357	356	13	HexNAc(3)(x)	n.d.	0	n.d.	n.d.	0	0	0	n.d.	0	0	0.00364091	0	0.0611317	0	0	0.000845943	0	0	n.d.	n.d.	n.d.	0	0	n.d.	0	n.d.	0
358	363	362	14	HexNAc(3)(F)(x)	n.d.	0.154308	n.d.	n.d.	0	0	0	n.d.	0.0085279	0	0.290729	0	0	0	0.00452295	0	0	0	n.d.	n.d.	n.d.	0	0	n.d.	0	n.d.	0
382	387	386	15	HexNAc(4)(x)	n.d.	0.757768	n.d.	n.d.	0	0	0.459748	n.d.	0	0.0212659	0.327441	0	0	0	0.00134628	0.338917	0	0	n.d.	n.d.	n.d.	0	0.136198	n.d.	0	n.d.	0
388	393	392	16	HexNAc(4)(F)(x)	n.d.	0.0879237	n.d.	n.d.	0	0	0	n.d.	0.0281759	0	0.138354	0	0	0	0	0	0	0	n.d.	n.d.	n.d.	0	0	n.d.	0.978159	n.d.	0.466746
393	398	397	17	HexNAc(5)(x)	n.d.	0	n.d.	n.d.	0	0	0.446049	n.d.	0.00976764	0	0.0873312	0.00307862	0.91736	0	0	0.346873	0	0	n.d.	n.d.	n.d.	0	0.192261	n.d.	0	n.d.	0.401425
399	407	406	18	HexNAc(5)(F)(x)	n.d.	0	n.d.	n.d.	0	0	0	n.d.	0	0	0.0532862	0	0	0	0.00643107	0	0	0	n.d.	n.d.	n.d.	0	0	n.d.	0.0218406	n.d.	0
440	449	448	19	HexNAc(6+)(x)	n.d.	0	n.d.	n.d.	0	0	0.0431757	n.d.	0	0	0.0246671	0	0	0	0	0.307987	0	0	n.d.	n.d.	n.d.	0	0.671541	n.d.	0	n.d.	0.131829
455	464	463	20	HexNAc(6+)(F)(x)	n.d.	0	n.d.	n.d.	0	0.212357	0	n.d.	0	0	0	0.192414	0	0	0	0	0	0	n.d.	n.d.	n.d.	0	0	n.d.	0	n.d.	0
603	612	611	n/a	Core	n.d.	0	n.d.	n.d.	0	0	0	n.d.	0	0.0115558	0	0	0	0.0500521	0.0162544	0	0	0	n.d.	n.d.	n.d.	0.0159849	0	n.d.	0	n.d.	0
608	617	616
				Oligomannose	n.d.	0	n.d.	n.d.	1	0.787643	0.0510274	n.d.	0.924376	0.893243	0.00177747	0.804508	0	0.949948	0.971445	0.000488794	1	1	n.d.	n.d.	n.d.	0.984015	0	n.d.	0	n.d.	0
617	626	625		Hybrid	n.d.	0	n.d.	n.d.	0	0	0	n.d.	0.0291527	0	0.0213878	0	0.0215079	0	0	0.00488794	0	0	n.d.	n.d.	n.d.	0	0	n.d.	0	n.d.	0
629	638	637		Complex	n.d.	1	n.d.	n.d.	0	0	0.948973	n.d.	0.0464714	0.0952008	0.976835	0.00307862	0.978492	0	0.0123003	0.994623	0	0	n.d.	n.d.	n.d.	0	1	n.d.	1	n.d.	1
Pos	Pos after aligned to Hxb2	Hxb2 Env coords		Unoccupied	n.d.	0	n.d.	n.d.	0	0.212357	0	n.d.	0	0	0	0.192414	0	0	0	0	0	0	n.d.	n.d.	n.d.	0	0	n.d.	0	n.d.	0
88	88	88		Core	n.d.	0	n.d.	n.d.	0	0	0	n.d.	0	0.0115558	0	0	0	0.0500521	0.0162544	0	0	0	n.d.	n.d.	n.d.	0.0159849	0	n.d.	0	n.d.	0
135	135	135		Fucose	n.d.	0.757768	n.d.	n.d.	0	0	0.998001	n.d.	0.00976764	0.0212659	0.4537	0.00307862	0.978492	0	0.00134628	0.999511	0	0	n.d.	n.d.	n.d.	0	1	n.d.	0	n.d.	0.533254
138	138	138		NeuAc	n.d.	0.235523	n.d.	n.d.	0	0	0.807677	n.d.	0.0464714	0.0212659	0.336379	0.00307862	1	0	0.00586924	0.609847	0	0	n.d.	n.d.	n.d.	0	0.488408	n.d.	0.978159	n.d.	0.533254
141	141	141
154	156	156
158	160	160
185	187	187		Hxb2 Env coords	49	88	135	138	156	160	187	197	241	262	276	295	301	332	339	356	362	386	392	397	406	448	463	611	616	625	637			Hxb2 Env coords	49	88	135	138	156	160	187	197	241	262	276	295	301	332	339
					N49	N88	N135	N138	N156	N160	N188	N197	N241	N262	N276	N295	N301	N332	N339	N356	N362	N386	N392	N397	N406	N448	N463	N611	N616	N625	N637			2. JR-FL SOS E168K + N189A + S158T	N49	N88	N135	N138	N156	N160	N188	N197	N241	N262	N276	N295	N301	N332	N339
195	197	197		2. JR-FL SOS E168K + N189A + S158T																														P.P. Diff vs 1. JR-FL SOS E168K + N189A Parent
239	241	241		M9Glc	n.d.	0	n.d.	n.d.	0	0	0	n.d.	0	n.d.	0	0	0	0	0	0	0	0	n.d.	n.d.	n.d.	0.00376965	0	n.d.	0	0	0			M9Glc	n.d.	0	n.d.	n.d.	-1	0	0	n.d.	0	n.d.	0	-0.246144	0	-0.0666801	-0.0364192
260	262	262		M9	n.d.	0	n.d.	n.d.	0	0.103193	0	n.d.	0.0124774	n.d.	0	0	0	0.0285874	0	0.00223857	0.0703853	0.684156	n.d.	n.d.	n.d.	0.783691	0	n.d.	0	0	0			M9	n.d.	0	n.d.	n.d.	0	0.103193	0	n.d.	0.0124774	n.d.	0	0	0	-0.824649	-0.345346
274	276	276		M8	n.d.	0	n.d.	n.d.	0	0.00788169	0	n.d.	0.0882381	n.d.	0	0	0	0.775146	0.261708	0.00100663	0.501119	0.315844	n.d.	n.d.	n.d.	0.168146	0	n.d.	0	0	0			M8	n.d.	0	n.d.	n.d.	0	-0.0231716	0	n.d.	-0.127777	n.d.	0	0	0	0.745114	-0.0770897
293	295	295		M7	n.d.	0	n.d.	n.d.	1	0	0	n.d.	0.454289	n.d.	0	0	0	0.0592211	0.322102	0.000185699	0.285664	0	n.d.	n.d.	n.d.	0.0443926	0	n.d.	0	0	0			M7	n.d.	0	n.d.	n.d.	1	-0.261445	0	n.d.	-0.136466	n.d.	0	0	0	0.0592211	0.152491
299	301	301		M6	n.d.	0.00958961	n.d.	n.d.	0	0.251077	0	n.d.	0.322621	n.d.	0	0	0	0	0.141423	0.000340873	0.109821	0	n.d.	n.d.	n.d.	0	0	n.d.	0	0	0			M6	n.d.	0.00958961	n.d.	n.d.	0	-0.188578	0	n.d.	0.236121	n.d.	-0.00177747	0	0	0	0.0655691
329	333	332		M5	n.d.	0	n.d.	n.d.	0	0.268953	0.0451648	n.d.	0.0554935	n.d.	0.0032162	0	0	0	0.087823	0.00966654	0.0330107	0	n.d.	n.d.	n.d.	0	0	n.d.	0	0	0			M5	n.d.	0	n.d.	n.d.	0	0.213462	0.0451648	n.d.	0.0243873	n.d.	0.0032162	-0.135779	0	0	0.0824049
336	340	339		M4	n.d.	0	n.d.	n.d.	0	0.0143821	0	n.d.	0	n.d.	0	0.939426	0	0	0.0101915	0	0	0	n.d.	n.d.	n.d.	0	0	n.d.	0	0	0			M4	n.d.	0	n.d.	n.d.	0	0.0143821	0	n.d.	0	n.d.	0	0.516842	0	0	0.0101915
352	357	356		M3	n.d.	0	n.d.	n.d.	0	0	0	n.d.	0	n.d.	0	0	0.33034	0	0	0	0	0	n.d.	n.d.	n.d.	0	0	n.d.	0	0	0			M3	n.d.	0	n.d.	n.d.	0	0	-0.0490283	n.d.	0	n.d.	0	0	0.33034	0	0
358	363	362		FM	n.d.	0	n.d.	n.d.	0	0	0.0121845	n.d.	0	n.d.	0	0	0	0	0	0	0	0	n.d.	n.d.	n.d.	0	0	n.d.	0	0	0			FM	n.d.	0	n.d.	n.d.	0	0	0.0121845	n.d.	-0.0291527	n.d.	-0.0107685	0	-0.0215079	0	0
382	387	386		HYBRID	n.d.	0	n.d.	n.d.	0	0.190136	0	n.d.	0.0606086	n.d.	0.00829102	0	0	0	0	0	0	0	n.d.	n.d.	n.d.	0	0	n.d.	0	0	0			HYBRID	n.d.	0	n.d.	n.d.	0	0.190136	0	n.d.	0.0606086	n.d.	-0.00232829	0	0	0	0
388	393	392		FHYBRID	n.d.	0.0633518	n.d.	n.d.	0	0	0	n.d.	0	n.d.	0.00798394	0	0	0	0.0152998	0.0126101	0	0	n.d.	n.d.	n.d.	0	0	n.d.	0.898457	0	0			FHYBRID	n.d.	0.0633518	n.d.	n.d.	0	0	0	n.d.	0	n.d.	-0.0434009	0	0	0	0.0152998
393	398	397		HexNAc(3)(x)	n.d.	0	n.d.	n.d.	0	0	0	n.d.	0	n.d.	0.00463844	0	0	0	0	0	0	0	n.d.	n.d.	n.d.	0	0	n.d.	0	0	0			HexNAc(3)(x)	n.d.	0	n.d.	n.d.	0	0	0	n.d.	0	n.d.	0.000997538	0	-0.0611317	0	0
399	407	406		HexNAc(3)(F)(x)	n.d.	0	n.d.	n.d.	0	0	0	n.d.	0	n.d.	0.00320004	0	0	0	0	0.00237303	0	0	n.d.	n.d.	n.d.	0	0	n.d.	0	0	0			HexNAc(3)(F)(x)	n.d.	-0.154308	n.d.	n.d.	0	0	0	n.d.	-0.0085279	n.d.	-0.287529	0	0	0	-0.00452295
440	449	448		HexNAc(4)(x)	n.d.	0.163363	n.d.	n.d.	0	0	0	n.d.	0	n.d.	0.272812	0	0	0	0	0.000853999	0	0	n.d.	n.d.	n.d.	0	0	n.d.	0	1	0			HexNAc(4)(x)	n.d.	-0.594405	n.d.	n.d.	0	0	-0.459748	n.d.	0	n.d.	-0.0546297	0	0	0	-0.00134628
455	464	463		HexNAc(4)(F)(x)	n.d.	0.523729	n.d.	n.d.	0	0	0.232016	n.d.	0	n.d.	0.231247	0.0605736	0	0.137046	0.00468054	0.300193	0	0	n.d.	n.d.	n.d.	0	0.145327	n.d.	0	0	0.461132			HexNAc(4)(F)(x)	n.d.	0.435805	n.d.	n.d.	0	0	0.232016	n.d.	-0.0281759	n.d.	0.0928922	0.0605736	0	0.137046	0.00468054
603	612	611		HexNAc(5)(x)	n.d.	0.101861	n.d.	n.d.	0	0	0	n.d.	0	n.d.	0.207334	0	0.148172	0	0	0	0	0	n.d.	n.d.	n.d.	0	0	n.d.	0.00606018	0	0			HexNAc(5)(x)	n.d.	0.101861	n.d.	n.d.	0	0	-0.446049	n.d.	-0.00976764	n.d.	0.120002	-0.00307862	-0.769189	0	0
608	617	616		HexNAc(5)(F)(x)	n.d.	0.138105	n.d.	n.d.	0	0	0.616608	n.d.	0	n.d.	0.108275	0	0.424952	0	0	0.306604	0	0	n.d.	n.d.	n.d.	0	0.27644	n.d.	0.0954831	0	0.415371			HexNAc(5)(F)(x)	n.d.	0.138105	n.d.	n.d.	0	0	0.616608	n.d.	0	n.d.	0.0549884	0	0.424952	0	-0.00643107
617	626	625		HexNAc(6+)(x)	n.d.	0	n.d.	n.d.	0	0	0.0275793	n.d.	0	n.d.	0.0954517	0	0	0	0	0	0	0	n.d.	n.d.	n.d.	0	0	n.d.	0	0	0			HexNAc(6+)(x)	n.d.	0	n.d.	n.d.	0	0	-0.0155964	n.d.	0	n.d.	0.0707846	0	0	0	0
629	638	637		HexNAc(6+)(F)(x)	n.d.	0	n.d.	n.d.	0	0	0.0664468	n.d.	0	n.d.	0.0575523	0	0.0965362	0	0	0.363927	0	0	n.d.	n.d.	n.d.	0	0.578233	n.d.	0	0	0.123497			HexNAc(6+)(F)(x)	n.d.	0	n.d.	n.d.	0	-0.212357	0.0664468	n.d.	0	n.d.	0.0575523	-0.192414	0.0965362	0	0
				Unoccupied	n.d.	0	n.d.	n.d.	0	0.0709352	0	n.d.	0.00627318	n.d.	0	0	0	0	0.156773	0	0	0	n.d.	n.d.	n.d.	0	0	n.d.	0	0	0			Unoccupied	n.d.	0	n.d.	n.d.	0	0.0709352	-0.00199912	n.d.	0.00627318	n.d.	0	0	0	0	0.156773
				Core	n.d.	0	n.d.	n.d.	0	0.0934428	0	n.d.	0	n.d.	0	0	0	0	0	0	0	0	n.d.	n.d.	n.d.	0	0	n.d.	0	0	0			Core	n.d.	0	n.d.	n.d.	0	0.0934428	0	n.d.	0	n.d.	0	0	0	-0.0500521	-0.0162544
				Oligomannose	n.d.	0.00958961	n.d.	n.d.	1	0.645486	0.0573494	n.d.	0.933118	n.d.	0.0032162	0.939426	0.33034	0.862954	0.823247	0.0134383	1	1	n.d.	n.d.	n.d.	1	0	n.d.	0	0	0			Oligomannose	n.d.	0.00958961	n.d.	n.d.	0	-0.142156	0.00632197	n.d.	0.00874235	n.d.	0.00143873	0.134919	0.33034	-0.0869937	-0.148199
				Hybrid	n.d.	0.0633518	n.d.	n.d.	0	0.190136	0	n.d.	0.0606086	n.d.	0.016275	0	0	0	0.0152998	0.0126101	0	0	n.d.	n.d.	n.d.	0	0	n.d.	0.898457	0	0			Hybrid	n.d.	0.0633518	n.d.	n.d.	0	0.190136	0	n.d.	0.0314559	n.d.	-0.00511283	0	-0.0215079	0	0.0152998
				Complex	n.d.	0.927059	n.d.	n.d.	0	0	0.942651	n.d.	0	n.d.	0.980509	0.0605736	0.66966	0.137046	0.00468054	0.973952	0	0	n.d.	n.d.	n.d.	0	1	n.d.	0.101543	1	1			Complex	n.d.	-0.0729414	n.d.	n.d.	0	0	-0.00632197	n.d.	-0.0464714	n.d.	0.0036741	0.057495	-0.308832	0.137046	-0.00761977
				Unoccupied	n.d.	0	n.d.	n.d.	0	0.0709352	0	n.d.	0.00627318	n.d.	0	0	0	0	0.156773	0	0	0	n.d.	n.d.	n.d.	0	0	n.d.	0	0	0			Unoccupied	n.d.	0	n.d.	n.d.	0	-0.141422	0	n.d.	0.00627318	n.d.	0	-0.192414	0	0	0.156773
				Core	n.d.	0	n.d.	n.d.	0	0.0934428	0	n.d.	0	n.d.	0	0	0	0	0	0	0	0	n.d.	n.d.	n.d.	0	0	n.d.	0	0	0			Core	n.d.	0	n.d.	n.d.	0	0.0934428	0	n.d.	0	n.d.	0	0	0	-0.0500521	-0.0162544
				Fucose	n.d.	0.725186	n.d.	n.d.	0	0	0.927256	n.d.	0	n.d.	0.408257	0.0605736	0.521488	0.137046	0.0199804	0.985708	0	0	n.d.	n.d.	n.d.	0	1	n.d.	0.99394	0	1			Fucose	n.d.	-0.0325824	n.d.	n.d.	0	0	-0.070745	n.d.	-0.00976764	n.d.	-0.0454424	0.057495	-0.457004	0.137046	0.0186341
				NeuAc	n.d.	0.204629	n.d.	n.d.	0	0	0.803618	n.d.	0.0424646	n.d.	0.208717	0.0605736	0	0	0.0152998	0.63205	0	0	n.d.	n.d.	n.d.	0	0.617478	n.d.	0.101543	0.895656	0.61015			NeuAc	n.d.	-0.0308939	n.d.	n.d.	0	0	-0.00405913	n.d.	-0.00400684	n.d.	-0.127662	0.057495	-1	0	0.00943059
				Hxb2 Env coords	49	88	135	138	156	160	187	197	241	262	276	295	301	332	339	356	362	386	392	397	406	448	463	611	616	625	637			Hxb2 Env coords	49	88	135	138	156	160	187	197	241	262	276	295	301	332	339
					N49	N88	N135	N138	N156	N160	N188	N197	N241	N262	N276	N295	N301	N332	N339	N356	N362	N386	N392	N397	N406	N448	N463	N611	N616	N625	N637			3. JR-FL SOS E168K + N189A + S364T	N49	N88	N135	N138	N156	N160	N188	N197	N241	N262	N276	N295	N301	N332	N339
				3. JR-FL SOS E168K + N189A + S364T																														P.P. Diff vs 1. JR-FL SOS E168K + N189A Parent
				M9Glc	n.d.	0	0	n.d.	n.d.	0	0	n.d.	0	n.d.	0	0	0	0	0.0048849	0	0	0	n.d.	n.d.	n.d.	0	0	n.d.	0	0	0			M9Glc	n.d.	0	n.d.	n.d.	n.d.	0	0	n.d.	0	n.d.	0	-0.246144	0	-0.0666801	-0.0315343
				M9	n.d.	0	0	n.d.	n.d.	0	0.00736169	n.d.	0.00640455	n.d.	0	0.0903198	0	0	0.0213904	0.00313521	0	0.590798	n.d.	n.d.	n.d.	0.859849	0	n.d.	0	0	0			M9	n.d.	0	n.d.	n.d.	n.d.	0	0.00736169	n.d.	0.00640455	n.d.	0	0.0903198	0	-0.853237	-0.323956
				M8	n.d.	0	0	n.d.	n.d.	0.0352421	0	n.d.	0.0953567	n.d.	0	0	0	0	0.241514	0	0.501132	0.247473	n.d.	n.d.	n.d.	0.115228	0	n.d.	0	0	0			M8	n.d.	0	n.d.	n.d.	n.d.	0.00418882	0	n.d.	-0.120658	n.d.	0	0	0	-0.0300312	-0.097283
				M7	n.d.	0	0	n.d.	n.d.	0	0	n.d.	0.412738	n.d.	0	0	0	0	0.293701	0	0.269538	0	n.d.	n.d.	n.d.	0.0203832	0	n.d.	0	0	0			M7	n.d.	0	n.d.	n.d.	n.d.	-0.261445	0	n.d.	-0.178017	n.d.	0	0	0	0	0.12409
				M6	n.d.	0	0	n.d.	n.d.	0.426826	0	n.d.	0.300302	n.d.	0	0	0	0	0.183866	0	0.194002	0	n.d.	n.d.	n.d.	0	0	n.d.	0	0	0			M6	n.d.	0	n.d.	n.d.	n.d.	-0.012828	0	n.d.	0.213802	n.d.	-0.00177747	0	0	0	0.108013
				M5	n.d.	0	0	n.d.	n.d.	0.537932	0.042556	n.d.	0.0676036	n.d.	0.0402002	0	0	0.0844578	0.0876855	0	0.0353278	0	n.d.	n.d.	n.d.	0	0	n.d.	0.757085	0	0			M5	n.d.	0	n.d.	n.d.	n.d.	0.482441	0.042556	n.d.	0.0364974	n.d.	0.0402002	-0.135779	0	0.0844578	0.0822674
				M4	n.d.	0	0	n.d.	n.d.	0	0.00773671	n.d.	0.00327344	n.d.	0	0.678479	0	0	0.0114992	0	0	0	n.d.	n.d.	n.d.	0	0	n.d.	0	0	0			M4	n.d.	0	n.d.	n.d.	n.d.	0	0.00773671	n.d.	0.00327344	n.d.	0	0.255895	0	0	0.0114992
				M3	n.d.	0	0	n.d.	n.d.	0	0	n.d.	0.0225227	n.d.	0	0.152982	0	0	0.00855616	0	0	0	n.d.	n.d.	n.d.	0	0.0167537	n.d.	0	0	0			M3	n.d.	0	n.d.	n.d.	n.d.	0	-0.0490283	n.d.	0.0225227	n.d.	0	0.152982	0	0	0.00855616
				FM	n.d.	0	0	n.d.	n.d.	0	0	n.d.	0.00782779	n.d.	0	0	0	0	0	0	0	0	n.d.	n.d.	n.d.	0	0	n.d.	0	0	0			FM	n.d.	0	n.d.	n.d.	n.d.	0	0	n.d.	-0.0213249	n.d.	-0.0107685	0	-0.0215079	0	0
				HYBRID	n.d.	0	0	n.d.	n.d.	0	0	n.d.	0.0652233	n.d.	0.00724135	0	0	0	0	0	0	0	n.d.	n.d.	n.d.	0	0	n.d.	0	0	0			HYBRID	n.d.	0	n.d.	n.d.	n.d.	0	0	n.d.	0.0652233	n.d.	-0.00337795	0	0	0	0
				FHYBRID	n.d.	0.0855958	0	n.d.	n.d.	0	0	n.d.	0.00228785	n.d.	0.00663791	0	0	0	0.00146547	0.00501105	0	0	n.d.	n.d.	n.d.	0	0	n.d.	0.124089	0	0			FHYBRID	n.d.	0.0855958	n.d.	n.d.	n.d.	0	0	n.d.	0.00228785	n.d.	-0.0447469	0	0	0	0.00146547
				HexNAc(3)(x)	n.d.	0	0	n.d.	n.d.	0	0	n.d.	0	n.d.	0.00292849	0	0.0562419	0	0	0	0	0	n.d.	n.d.	n.d.	0	0	n.d.	0	0	0.454414			HexNAc(3)(x)	n.d.	0	n.d.	n.d.	n.d.	0	0	n.d.	0	n.d.	-0.000712417	0	-0.00488981	0	0
				HexNAc(3)(F)(x)	n.d.	0	0	n.d.	n.d.	0	0	n.d.	0	n.d.	0.00362068	0	0	0	0	0.00111846	0	0	n.d.	n.d.	n.d.	0	0	n.d.	0	0	0			HexNAc(3)(F)(x)	n.d.	-0.154308	n.d.	n.d.	n.d.	0	0	n.d.	-0.0085279	n.d.	-0.287108	0	0	0	-0.00452295
				HexNAc(4)(x)	n.d.	0.21644	0.371257	n.d.	n.d.	0	0	n.d.	0	n.d.	0.180768	0	0.01088	0	0	0	0	0	n.d.	n.d.	n.d.	0	0	n.d.	0	0.735456	0			HexNAc(4)(x)	n.d.	-0.541328	n.d.	n.d.	n.d.	0	-0.459748	n.d.	0	n.d.	-0.146674	0	0.01088	0	-0.00134628
				HexNAc(4)(F)(x)	n.d.	0.446833	0	n.d.	n.d.	0	0.198024	n.d.	0	n.d.	0.240865	0	0	0	0.000476354	0.296409	0	0.161729	n.d.	n.d.	n.d.	0	0.0850229	n.d.	0	0.0497523	0.26411			HexNAc(4)(F)(x)	n.d.	0.358909	n.d.	n.d.	n.d.	0	0.198024	n.d.	-0.0281759	n.d.	0.10251	0	0	0	0.000476354
				HexNAc(5)(x)	n.d.	0.0754148	0	n.d.	n.d.	0	0	n.d.	0	n.d.	0.168149	0	0	0	0	0	0	0	n.d.	n.d.	n.d.	0	0	n.d.	0	0.214791	0			HexNAc(5)(x)	n.d.	0.0754148	n.d.	n.d.	n.d.	0	-0.446049	n.d.	-0.00976764	n.d.	0.0808173	-0.00307862	-0.91736	0	0
				HexNAc(5)(F)(x)	n.d.	0.175716	0	n.d.	n.d.	0	0.518539	n.d.	0	n.d.	0.169914	0	0.219584	0.258204	0	0.280725	0	0	n.d.	n.d.	n.d.	0	0.467133	n.d.	0.0212551	0	0			HexNAc(5)(F)(x)	n.d.	0.175716	n.d.	n.d.	n.d.	0	0.518539	n.d.	0	n.d.	0.116628	0	0.219584	0.258204	-0.00643107
				HexNAc(6+)(x)	n.d.	0	0	n.d.	n.d.	0	0.0400287	n.d.	0	n.d.	0.108665	0.0782195	0.014875	0.189239	0.00306444	0	0	0	n.d.	n.d.	n.d.	0	0.0014066	n.d.	0	0	0			HexNAc(6+)(x)	n.d.	0	n.d.	n.d.	n.d.	0	-0.00314696	n.d.	0	n.d.	0.0839976	0.0782195	0.014875	0.189239	0.00306444
				HexNAc(6+)(F)(x)	n.d.	0	0.628743	n.d.	n.d.	0	0.185754	n.d.	0	n.d.	0.0710114	0	0.698419	0.468099	0.00138962	0.413601	0	0	n.d.	n.d.	n.d.	0	0.416334	n.d.	0.0975709	0	0			HexNAc(6+)(F)(x)	n.d.	0	n.d.	n.d.	n.d.	-0.212357	0.185754	n.d.	0	n.d.	0.0710114	-0.192414	0.698419	0.468099	0.00138962
				Unoccupied	n.d.	0	0	n.d.	n.d.	0	0	n.d.	0.00304572	n.d.	0	0	0	0	0.126825	0	0	0	n.d.	n.d.	n.d.	0	0	n.d.	0	0	0.281476			Unoccupied	n.d.	0	n.d.	n.d.	n.d.	0	-0.00199912	n.d.	0.00304572	n.d.	0	0	0	0	0.126825
				Core	n.d.	0	0	n.d.	n.d.	0	0	n.d.	0.013414	n.d.	0	0	0	0	0.0136808	0	0	0	n.d.	n.d.	n.d.	0.0045393	0.0133492	n.d.	0	0	0			Core	n.d.	0	n.d.	n.d.	n.d.	0	0	n.d.	0.013414	n.d.	0	0	0	-0.0500521	-0.0025736
				Oligomannose	n.d.	0	0	n.d.	n.d.	1	0.0576544	n.d.	0.916029	n.d.	0.0402002	0.92178	0	0.0844578	0.853098	0.00313521	1	0.838271	n.d.	n.d.	n.d.	0.995461	0.0169804	n.d.	0.757085	0	0			Oligomannose	n.d.	0	n.d.	n.d.	n.d.	0.212357	0.00662694	n.d.	-0.00834673	n.d.	0.0384227	0.117273	0	-0.86549	-0.118347
				Hybrid	n.d.	0.0855958	0	n.d.	n.d.	0	0	n.d.	0.0675111	n.d.	0.0138793	0	0	0	0.00146547	0.00501105	0	0	n.d.	n.d.	n.d.	0	0	n.d.	0.124089	0	0			Hybrid	n.d.	0.0855958	n.d.	n.d.	n.d.	0	0	n.d.	0.0383585	n.d.	-0.00750853	0	-0.0215079	0	0.00146547
				Complex	n.d.	0.914404	1	n.d.	n.d.	0	0.942346	n.d.	0	n.d.	0.945921	0.0782195	1	0.915542	0.00493041	0.991854	0	0.161729	n.d.	n.d.	n.d.	0	0.98302	n.d.	0.118826	1	0.718524			Complex	n.d.	-0.0855958	n.d.	n.d.	n.d.	0	-0.00662694	n.d.	-0.0464714	n.d.	-0.0309142	0.0751409	0.0215079	0.915542	-0.0073699
				Unoccupied	n.d.	0	0	n.d.	n.d.	0	0	n.d.	0.00304572	n.d.	0	0	0	0	0.0136808	0	0	0	n.d.	n.d.	n.d.	0	0	n.d.	0	0	0.281476			Unoccupied	n.d.	0	n.d.	n.d.	n.d.	-0.212357	0	n.d.	0.00304572	n.d.	0	-0.192414	0	0	0.0136808
				Core	n.d.	0	0	n.d.	n.d.	0	0	n.d.	0.013414	n.d.	0	0	0	0	0.126825	0	0	0	n.d.	n.d.	n.d.	0	0	n.d.	0	0	0			Core	n.d.	0	n.d.	n.d.	n.d.	0	0	n.d.	0.013414	n.d.	0	0	0	-0.0500521	0.110571
				Fucose	n.d.	0.708145	0.628743	n.d.	n.d.	0	0	n.d.	0.0101156	n.d.	0	0	0	0	0.0136808	0	0	0	n.d.	n.d.	n.d.	0.0045393	0.981594	n.d.	0.242915	0.0497523	0.26411			Fucose	n.d.	-0.0496236	n.d.	n.d.	n.d.	0	-0.998001	n.d.	0.000347995	n.d.	-0.4537	-0.00307862	-0.978492	0	0.0123345
				NeuAc	n.d.	0.159125	0.371257	n.d.	n.d.	0	0.902317	n.d.	0.0482512	n.d.	0.492049	0	0.918003	0.726304	0.00333144	0.996865	0	0.161729	n.d.	n.d.	n.d.	0	0.739691	n.d.	0.118826	0.794268	0.26411			NeuAc	n.d.	-0.0763974	n.d.	n.d.	n.d.	0	0.0946399	n.d.	0.00177976	n.d.	0.15567	-0.00307862	-0.0819969	0.726304	-0.0025378
				Hxb2 Env coords	49	88	135	138	156	160	187	197	241	262	276	295	301	332	339	356	362	386	392	397	406	448	463	611	616	625	637			Hxb2 Env coords	49	88	135	138	156	160	187	197	241	262	276	295	301	332	339
					N49	N88	N135	N138	N156	N160	N188	N197	N241	N262	N276	N295	N301	N332	N339	N356	N362	N386	N392	N397	N406	N448	N463	N611	N616	N625	N637			4. JR-FL SOS E168K + N189A +D197N	N49	N88	N135	N138	N156	N160	N188	N197	N241	N262	N276	N295	N301	N332	N339
				4. JR-FL SOS E168K + N189A +D197N																														P.P. Diff vs 1. JR-FL SOS E168K + N189A Parent
				M9Glc	n.d.	0	n.d.	0	n.d.	0	0	0	0	0	0	0	0	0	0	0	0	0	n.d.	n.d.	n.d.	0	0	n.d.	n.d.	0	0			M9Glc	n.d.	0	n.d.	n.d.	n.d.	0	0	n.d.	0	-0.893243	0	-0.246144	0	-0.0666801	-0.0364192
				M9	n.d.	0	n.d.	0	n.d.	0	0.0447719	0.103248	0.0206201	1	0	0	0	0	0.0201051	0.0190233	0	0.607066	n.d.	n.d.	n.d.	0.847724	0	n.d.	n.d.	0	0			M9	n.d.	0	n.d.	n.d.	n.d.	0	0.0447719	n.d.	0.0206201	1	0	0	0	-0.853237	-0.325241
				M8	n.d.	0	n.d.	0	n.d.	0	0	0.0792903	0.0934547	0	0	0	0	0.840865	0.293547	0.00911605	0.697514	0.392934	n.d.	n.d.	n.d.	0.152276	0	n.d.	n.d.	0	0			M8	n.d.	0	n.d.	n.d.	n.d.	-0.0310532	0	n.d.	-0.12256	0	0	0	0	0.810834	-0.0452503
				M7	n.d.	0	n.d.	0	n.d.	0	0	0	0.428691	0	0	0	0	0.159135	0.321168	0.00125561	0.230663	0	n.d.	n.d.	n.d.	0	0	n.d.	n.d.	0	0			M7	n.d.	0	n.d.	n.d.	n.d.	-0.261445	0	n.d.	-0.162063	0	0	0	0	0.159135	0.151557
				M6	n.d.	0	n.d.	0	n.d.	0.380952	0	0	0.323662	0	0	0	0	0	0.144525	0.00274858	0.0718232	0	n.d.	n.d.	n.d.	0	0	n.d.	n.d.	0	0			M6	n.d.	0	n.d.	n.d.	n.d.	-0.0587019	0	n.d.	0.237162	0	-0.00177747	0	0	0	0.0686717
				M5	n.d.	0	n.d.	0	n.d.	0.619048	0.165356	0.131315	0.0784505	0	0.00517207	0	0	0	0.0815765	0.00464403	0	0	n.d.	n.d.	n.d.	0	0.0100141	n.d.	n.d.	0	0			M5	n.d.	0	n.d.	n.d.	n.d.	0.563557	0.165356	n.d.	0.0473444	0	0.00517207	-0.135779	0	0	0.0761584
				M4	n.d.	0	n.d.	0	n.d.	0	0	0	0.00299227	0	0	1	0	0	0.0133927	0	0	0	n.d.	n.d.	n.d.	0	0	n.d.	n.d.	0	0			M4	n.d.	0	n.d.	n.d.	n.d.	0	0	n.d.	0.00299227	0	0	0.577416	0	0	0.0133927
				M3	n.d.	0	n.d.	0	n.d.	0	0	0	0	0	0	0	0	0	0	0	0	0	n.d.	n.d.	n.d.	0	0	n.d.	n.d.	0	0			M3	n.d.	0	n.d.	n.d.	n.d.	0	-0.0490283	n.d.	0	0	0	0	0	0	0
				FM	n.d.	0	n.d.	0	n.d.	0	0	0	0	0	0	0	0	0	0	0	0	0	n.d.	n.d.	n.d.	0	0	n.d.	n.d.	0	0			FM	n.d.	0	n.d.	n.d.	n.d.	0	0	n.d.	-0.0291527	0	-0.0107685	0	-0.0215079	0	0
				HYBRID	n.d.	0.0181213	n.d.	0	n.d.	0	0	0	0.0473275	0	0.0156394	0	0	0	0	0	0	0	n.d.	n.d.	n.d.	0	0	n.d.	n.d.	0	0			HYBRID	n.d.	0.0181213	n.d.	n.d.	n.d.	0	0	n.d.	0.0473275	0	0.00502005	0	0	0	0
				FHYBRID	n.d.	0.119121	n.d.	0	n.d.	0	0	0	0	0	0.00943477	0	0	0	0.00309605	0.0970086	0	0	n.d.	n.d.	n.d.	0	0	n.d.	n.d.	0	0			FHYBRID	n.d.	0.119121	n.d.	n.d.	n.d.	0	0	n.d.	0	-0.0739349	-0.04195	0	0	0	0.00309605
				HexNAc(3)(x)	n.d.	0	n.d.	0	n.d.	0	0	0.0177426	0	0	0.00742656	0	0	0	0	0.000491923	0	0	n.d.	n.d.	n.d.	0	0	n.d.	n.d.	0	0.159535			HexNAc(3)(x)	n.d.	0	n.d.	n.d.	n.d.	0	0	n.d.	0	0	0.00378566	0	-0.0611317	0	0
				HexNAc(3)(F)(x)	n.d.	0	n.d.	0	n.d.	0	0	0.105253	0	0	0.00141143	0	0	0	0	0.00212593	0	0	n.d.	n.d.	n.d.	0	0	n.d.	n.d.	0	0			HexNAc(3)(F)(x)	n.d.	-0.154308	n.d.	n.d.	n.d.	0	0	n.d.	-0.0085279	0	-0.289317	0	0	0	-0.00452295
				HexNAc(4)(x)	n.d.	0.127515	n.d.	0.000602811	n.d.	0	0.00627581	0	0	0	0.323671	0	0	0	0	0	0	0	n.d.	n.d.	n.d.	0	0	n.d.	n.d.	0.875305	0.109302			HexNAc(4)(x)	n.d.	-0.630253	n.d.	n.d.	n.d.	0	-0.453472	n.d.	0	-0.0212659	-0.00377008	0	0	0	-0.00134628
				HexNAc(4)(F)(x)	n.d.	0.493538	n.d.	0	n.d.	0	0.371037	0.142843	0	0	0.269194	0	0	0	0	0.316991	0	0	n.d.	n.d.	n.d.	0	0.0211602	n.d.	n.d.	0	0.268372			HexNAc(4)(F)(x)	n.d.	0.405614	n.d.	n.d.	n.d.	0	0.371037	n.d.	-0.0281759	0	0.13084	0	0	0	0
				HexNAc(5)(x)	n.d.	0.127249	n.d.	0	n.d.	0	0	0	0	0	0.136056	0	0	0	0	0	0	0	n.d.	n.d.	n.d.	0	0	n.d.	n.d.	0.124695	0			HexNAc(5)(x)	n.d.	0.127249	n.d.	n.d.	n.d.	0	-0.446049	n.d.	-0.00976764	0	0.0487246	-0.00307862	-0.91736	0	0
				HexNAc(5)(F)(x)	n.d.	0.114457	n.d.	0	n.d.	0	0.385348	0.26233	0	0	0.149005	0	0	0	0	0.314693	0	0	n.d.	n.d.	n.d.	0	0.383758	n.d.	n.d.	0	0.462791			HexNAc(5)(F)(x)	n.d.	0.114457	n.d.	n.d.	n.d.	0	0.385348	n.d.	0	0	0.0957187	0	0	0	-0.00643107
				HexNAc(6+)(x)	n.d.	0	n.d.	0	n.d.	0	0	0	0	0	0.0428638	0	0	0	0	0	0	0	n.d.	n.d.	n.d.	0	0.0613037	n.d.	n.d.	0	0			HexNAc(6+)(x)	n.d.	0	n.d.	n.d.	n.d.	0	-0.0431757	n.d.	0	0	0.0181966	0	0	0	0
				HexNAc(6+)(F)(x)	n.d.	0	n.d.	0.999397	n.d.	0	0.0272113	0.157979	0	0	0.0401262	0	1	0	0	0.203312	0	0	n.d.	n.d.	n.d.	0	0.523764	n.d.	n.d.	0	0			HexNAc(6+)(F)(x)	n.d.	0	n.d.	n.d.	n.d.	-0.212357	0.0272113	n.d.	0	0	0.0401262	-0.192414	1	0	0
				Unoccupied	n.d.	0	n.d.	0	n.d.	0	0	0	0.00480134	0	0	0	0	0	0.117226	0.0268322	0	0	n.d.	n.d.	n.d.	0	0	n.d.	n.d.	0	0			Unoccupied	n.d.	0	n.d.	n.d.	n.d.	0	-0.00199912	n.d.	0.00480134	0	0	0	0	0	0.117226
				Core	n.d.	0	n.d.	0	n.d.	0	0	0	0	0	0	0	0	0	0.0053635	0	0	0	n.d.	n.d.	n.d.	0	0	n.d.	n.d.	0	0			Core	n.d.	0	n.d.	n.d.	n.d.	0	0	n.d.	0	-0.0115558	0	0	0	-0.0500521	-0.0108909
				Oligomannose	n.d.	0	n.d.	0	n.d.	1	0.210128	0.313853	0.947871	1	0.00517207	1	0	1	0.874314	0.0367876	1	1	n.d.	n.d.	n.d.	1	0.0100141	n.d.	n.d.	0	0			Oligomannose	n.d.	0	n.d.	n.d.	n.d.	0.212357	0.159101	n.d.	0.0234952	0.106757	0.0033946	0.195492	0	0.0500521	-0.097131
				Hybrid	n.d.	0.137242	n.d.	0	n.d.	0	0	0	0.0473275	0	0.0250741	0	0	0	0.00309605	0.0970086	0	0	n.d.	n.d.	n.d.	0	0	n.d.	n.d.	0	0			Hybrid	n.d.	0.137242	n.d.	n.d.	n.d.	0	0	n.d.	0.0181749	0	0.00368633	0	-0.0215079	0	0.00309605
				Complex	n.d.	0.862758	n.d.	1	n.d.	0	0.789872	0.686147	0	0	0.969754	0	1	0	0	0.837614	0	0	n.d.	n.d.	n.d.	0	0.989986	n.d.	n.d.	1	1			Complex	n.d.	-0.137242	n.d.	n.d.	n.d.	0	-0.159101	n.d.	-0.0464714	-0.0952008	-0.00708093	-0.00307862	0.0215079	0	-0.0123003
				Unoccupied	n.d.	0	n.d.	0	n.d.	0	0	0	0.00480134	0	0	0	0	0	0.117226	0.0268322	0	0	n.d.	n.d.	n.d.	0	0	n.d.	n.d.	0	0			Unoccupied	n.d.	0	n.d.	n.d.	n.d.	-0.212357	0	n.d.	0.00480134	0	0	-0.192414	0	0	0.117226
				Core	n.d.	0	n.d.	0	n.d.	0	0	0	0	0	0	0	0	0	0.0053635	0	0	0	n.d.	n.d.	n.d.	0	0	n.d.	n.d.	0	0			Core	n.d.	0	n.d.	n.d.	n.d.	0	0	n.d.	0	-0.0115558	0	0	0	-0.0500521	-0.0108909
				Fucose	n.d.	0.727115	n.d.	0.999397	n.d.	0	0.783596	0.668404	0	0	0.469171	0	1	0	0.00309605	0.934131	0	0	n.d.	n.d.	n.d.	0	0.928682	n.d.	n.d.	0	0.731163			Fucose	n.d.	-0.0306531	n.d.	n.d.	n.d.	0	-0.214405	n.d.	-0.00976764	-0.0212659	0.0154714	-0.00307862	0.0215079	0	0.00174977
				NeuAc	n.d.	0.127515	n.d.	0.428081	n.d.	0	0.692118	0.299519	0.0288081	0	0.186147	0	0.917518	0	0	0.385389	0	0	n.d.	n.d.	n.d.	0	0.527508	n.d.	n.d.	0.822062	0.158605			NeuAc	n.d.	-0.108008	n.d.	n.d.	n.d.	0	-0.115559	n.d.	-0.0176634	-0.0212659	-0.150232	-0.00307862	-0.0824823	0	-0.00586924
				Hxb2 Env coords	49	88	135	138	156	160	187	197	241	262	276	295	301	332	339	356	362	386	392	397	406	448	463	611	616	625	637			Hxb2 Env coords	49	88	135	138	156	160	187	197	241	262	276	295	301	332	339
					N49	N88	N135	N138	N156	N160	N188	N197	N241	N262	N276	N295	N301	N332	N339	N356	N362	N386	N392	N397	N406	N448	N463	N611	N616	N625	N637			5. JR-FL SOS E168K + N189A +D197N + S199T	N49	N88	N135	N138	N156	N160	N188	N197	N241	N262	N276	N295	N301	N332	N339
				5. JR-FL SOS E168K + N189A +D197N + S199T																														P.P. Diff vs 1. JR-FL SOS E168K + N189A Parent
				M9Glc	n.d.	0	0	n.d.	0	n.d.	0	0	0	0	0	0	0	0	0	0	0	n.d.	n.d.	n.d.	n.d.	0	0	n.d.	0	0	0			M9Glc	n.d.	0	n.d.	n.d.	-1	n.d.	0	n.d.	0	-0.893243	0	-0.246144	0	-0.0666801	-0.0364192
				M9	n.d.	0	0	n.d.	0	n.d.	0	0	0.00808362	0	0	0	0	0	0.0290556	0.00387757	0	n.d.	n.d.	n.d.	n.d.	0.807655	0	n.d.	0	0	0			M9	n.d.	0	n.d.	n.d.	0	n.d.	0	n.d.	0.00808362	0	0	0	0	-0.853237	-0.316291
				M8	n.d.	0	0	n.d.	0	n.d.	0	0.020201	0.0875296	0	0	0	0	0.865096	0.252623	0.0024144	1	n.d.	n.d.	n.d.	n.d.	0.192345	0	n.d.	0	0	0			M8	n.d.	0	n.d.	n.d.	0	n.d.	0	n.d.	-0.128486	0	0	0	0	0.835064	-0.0861744
				M7	n.d.	0	0	n.d.	0.850494	n.d.	0	0	0.431469	0	0	0	0	0.0941009	0.27374	0.000415021	0	n.d.	n.d.	n.d.	n.d.	0	0	n.d.	0	0	0			M7	n.d.	0	n.d.	n.d.	0.850494	n.d.	0	n.d.	-0.159285	0	0	0	0	0.0941009	0.104129
				M6	n.d.	0	0	n.d.	0	n.d.	0	0	0.349089	0	0	0.624356	0	0	0.162289	0.000633135	0	n.d.	n.d.	n.d.	n.d.	0	0	n.d.	0	0	0			M6	n.d.	0	n.d.	n.d.	0	n.d.	0	n.d.	0.262589	0	-0.00177747	0.624356	0	0	0.0864351
				M5	n.d.	0	0	n.d.	0	n.d.	0.04776	0	0.0751725	0	0.00244137	0	0	0	0.0836863	0.00172067	0	n.d.	n.d.	n.d.	n.d.	0	0	n.d.	0	0	0			M5	n.d.	0	n.d.	n.d.	0	n.d.	0.04776	n.d.	0.0440663	0	0.00244137	-0.135779	0	0	0.0782681
				M4	n.d.	0	0	n.d.	0	n.d.	0	0	0.00705386	0.512913	0	0	0	0	0.0100502	0	0	n.d.	n.d.	n.d.	n.d.	0	0	n.d.	0	0	0			M4	n.d.	0	n.d.	n.d.	0	n.d.	0	n.d.	0.00705386	0.512913	0	-0.422584	0	0	0.0100502
				M3	n.d.	0	0	n.d.	0	n.d.	0	0	0	0	0	0	0.00710201	0	0	0	0	n.d.	n.d.	n.d.	n.d.	0	0	n.d.	0	0	0			M3	n.d.	0	n.d.	n.d.	0	n.d.	-0.0490283	n.d.	0	0	0	0	0.00710201	0	0
				FM	n.d.	0	0	n.d.	0	n.d.	0	0	0	0	0	0	0	0	0	0	0	n.d.	n.d.	n.d.	n.d.	0	0	n.d.	0	0	0			FM	n.d.	0	n.d.	n.d.	0	n.d.	0	n.d.	-0.0291527	0	-0.0107685	0	-0.0215079	0	0
				HYBRID	n.d.	0.0483397	0	n.d.	0	n.d.	0	0	0.0416023	0	0.0169136	0	0	0	0	0	0	n.d.	n.d.	n.d.	n.d.	0	0	n.d.	0	0	0			HYBRID	n.d.	0.0483397	n.d.	n.d.	0	n.d.	0	n.d.	0.0416023	0	0.00629432	0	0	0	0
				FHYBRID	n.d.	0	0	n.d.	0	n.d.	0	0	0	0	0.00987545	0	0	0	0.0272567	0.0084216	0	n.d.	n.d.	n.d.	n.d.	0	0	n.d.	0.746114	0	0			FHYBRID	n.d.	0	n.d.	n.d.	0	n.d.	0	n.d.	0	-0.0739349	-0.0415094	0	0	0	0.0272567
				HexNAc(3)(x)	n.d.	0	0	n.d.	0	n.d.	0	0.0344491	0	0	0	0	0	0	0	0	0	n.d.	n.d.	n.d.	n.d.	0	0	n.d.	0	0	0			HexNAc(3)(x)	n.d.	0	n.d.	n.d.	0	n.d.	0	n.d.	0	0	-0.00364091	0	-0.0611317	0	0
				HexNAc(3)(F)(x)	n.d.	0	0	n.d.	0	n.d.	0	0	0	0	0.000531163	0	0.991948	0	0	0.00395937	0	n.d.	n.d.	n.d.	n.d.	0	0	n.d.	0	0	0			HexNAc(3)(F)(x)	n.d.	-0.154308	n.d.	n.d.	0	n.d.	0	n.d.	-0.0085279	0	-0.290198	0	0.991948	0	-0.00452295
				HexNAc(4)(x)	n.d.	0.115654	1	n.d.	0	n.d.	0	0	0	0	0.336373	0	0	0	0	0	0	n.d.	n.d.	n.d.	n.d.	0	0	n.d.	0	0.781078	0			HexNAc(4)(x)	n.d.	-0.642114	n.d.	n.d.	0	n.d.	-0.459748	n.d.	0	-0.0212659	0.00893201	0	0	0	-0.00134628
				HexNAc(4)(F)(x)	n.d.	0.836006	0	n.d.	0	n.d.	0.200695	0.106861	0	0	0.277458	0	0.000950269	0	0	0.343477	0	n.d.	n.d.	n.d.	n.d.	0	0.0591737	n.d.	0	0	0			HexNAc(4)(F)(x)	n.d.	0.748083	n.d.	n.d.	0	n.d.	0.200695	n.d.	-0.0281759	0	0.139104	0	0.000950269	0	0
				HexNAc(5)(x)	n.d.	0	0	n.d.	0	n.d.	0	0	0	0.0116548	0.111621	0	0	0	0	0	0	n.d.	n.d.	n.d.	n.d.	0	0	n.d.	0	0.218922	0			HexNAc(5)(x)	n.d.	0	n.d.	n.d.	0	n.d.	-0.446049	n.d.	-0.00976764	0.0116548	0.02429	-0.00307862	-0.91736	0	0
				HexNAc(5)(F)(x)	n.d.	0	0	n.d.	0	n.d.	0.676493	0.553528	0	0.475433	0.166937	0	0	0	0	0.364378	0	n.d.	n.d.	n.d.	n.d.	0	0.00952761	n.d.	0	0	1			HexNAc(5)(F)(x)	n.d.	0	n.d.	n.d.	0	n.d.	0.676493	n.d.	0	0.475433	0.113651	0	0	0	-0.00643107
				HexNAc(6+)(x)	n.d.	0	0	n.d.	0.149506	n.d.	0	0	0	0	0.0408654	0.0136327	0	0	0	0	0	n.d.	n.d.	n.d.	n.d.	0	0.0195162	n.d.	0	0	0			HexNAc(6+)(x)	n.d.	0	n.d.	n.d.	0.149506	n.d.	-0.0431757	n.d.	0	0	0.0161983	0.0136327	0	0	0
				HexNAc(6+)(F)(x)	n.d.	0	0	n.d.	0	n.d.	0.0750515	0.187567	0	0	0.0369834	0	0	0.0408034	0.00253014	0.270703	0	n.d.	n.d.	n.d.	n.d.	0	0	n.d.	0.253886	0	0			HexNAc(6+)(F)(x)	n.d.	0	n.d.	n.d.	0	n.d.	0.0750515	n.d.	0	0	0.0369834	-0.192414	0	0.0408034	0.00253014
				Unoccupied	n.d.	0	0	n.d.	0	n.d.	0	0.0973944	0	0	0	0.362012	0	0	0.158769	0	0	n.d.	n.d.	n.d.	n.d.	0	0.911782	n.d.	0	0	0			Unoccupied	n.d.	0	n.d.	n.d.	0	n.d.	-0.00199912	n.d.	0	0	0	0.362012	0	0	0.158769
				Core	n.d.	0	0	n.d.	0	n.d.	0	0	0	0	0	0	0	0	0	0	0	n.d.	n.d.	n.d.	n.d.	0	0	n.d.	0	0	0			Core	n.d.	0	n.d.	n.d.	0	n.d.	0	n.d.	0	-0.0115558	0	0	0	-0.0500521	-0.0162544
				Oligomannose	n.d.	0	0	n.d.	0.850494	n.d.	0.04776	0.020201	0.958398	0.512913	0.00244137	0.624356	0.00710201	0.959197	0.811444	0.0090608	1	n.d.	n.d.	n.d.	n.d.	1	0	n.d.	0	0	0			Oligomannose	n.d.	0	n.d.	n.d.	-0.149506	n.d.	-0.00326738	n.d.	0.0340218	-0.380331	0.000663899	-0.180152	0.00710201	0.00924865	-0.160001
				Hybrid	n.d.	0.0483397	1	n.d.	0	n.d.	0	0	0.0416023	0	0.0267891	0	0	0	0.0272567	0.0084216	0	n.d.	n.d.	n.d.	n.d.	0	0	n.d.	0.746114	0	0			Hybrid	n.d.	0.0483397	n.d.	n.d.	0	n.d.	0	n.d.	0.0124496	0	0.00540128	0	-0.0215079	0	0.0272567
				Complex	n.d.	0.95166	0	n.d.	0.149506	n.d.	0.95224	0.882405	0	0.487087	0.97077	0.0136327	0.992898	0.0408034	0.00253014	0.982518	0	n.d.	n.d.	n.d.	n.d.	0	0.0882175	n.d.	0.253886	1	1			Complex	n.d.	-0.0483397	n.d.	n.d.	0.149506	n.d.	0.00326738	n.d.	-0.0464714	0.391887	-0.00606518	0.0105541	0.0144059	0.0408034	-0.00977017
				Unoccupied	n.d.	0	0	n.d.	0	n.d.	0	0.0973944	0	0	0	0.362012	0	0	0.158769	0	0	n.d.	n.d.	n.d.	n.d.	0	0.911782	n.d.	0	0	0			Unoccupied	n.d.	0	n.d.	n.d.	0	n.d.	0	n.d.	0	0	0	0.169598	0	0	0.158769
				Core	n.d.	0	0	n.d.	0	n.d.	0	0	0	0	0	0	0	0	0	0	0	n.d.	n.d.	n.d.	n.d.	0	0	n.d.	0	0	0			Core	n.d.	0	n.d.	n.d.	0	n.d.	0	n.d.	0	-0.0115558	0	0	0	-0.0500521	-0.0162544
				Fucose	n.d.	0.836006	0	n.d.	0	n.d.	0.95224	0.847955	0	0.475433	0.491785	0	0.992898	0.0408034	0.0297868	0.990939	0	n.d.	n.d.	n.d.	n.d.	0	0.0687013	n.d.	1	0	1			Fucose	n.d.	0.078238	n.d.	n.d.	0	n.d.	-0.0457609	n.d.	-0.00976764	0.454167	0.0380853	-0.00307862	0.0144059	0.0408034	0.0284405
				NeuAc	n.d.	0.115654	0	n.d.	0	n.d.	0.839341	0.434078	0.0220884	0.0116548	0.147582	0.0136327	0	0.0408034	0.0138434	0.392604	0	n.d.	n.d.	n.d.	n.d.	0	0.0453842	n.d.	0	0.693664	1			NeuAc	n.d.	-0.119869	n.d.	n.d.	0	n.d.	0.0316639	n.d.	-0.0243831	-0.0096111	-0.188797	0.0105541	-1	0.0408034	0.00797419
				Hxb2 Env coords	49	88	135	138	156	160	187	197	241	262	276	295	301	332	339	356	362	386	392	397	406	448	463	611	616	625	637			Hxb2 Env coords	49	88	135	138	156	160	187	197	241	262	276	295	301	332	339
					N49	N88	N135	N138	N156	N160	N188	N197	N241	N262	N276	N295	N301	N332	N339	N356	N362	N386	N392	N397	N406	N448	N463	N611	N616	N625	N637			6. JR-FL SOS E168K + N189A + T49N	N49	N88	N135	N138	N156	N160	N188	N197	N241	N262	N276	N295	N301	N332	N339
				6. JR-FL SOS E168K + N189A + T49N																														P.P. Diff vs 1. JR-FL SOS E168K + N189A Parent
				M9Glc	0	0	n.d.	n.d.	n.d.	0	0	n.d.	0	0	0	0	0	0	0	0	0	0	n.d.	n.d.	n.d.	0	0	n.d.	0	n.d.	0			M9Glc	n.d.	0	n.d.	n.d.	n.d.	0	0	n.d.	0	-0.893243	0	-0.246144	0	-0.0666801	-0.0364192
				M9	0.143778	0	n.d.	n.d.	n.d.	0	0.720432	n.d.	0.00822208	0	0	0	0	0.0724452	0.00339812	0.000600308	0	0.731563	n.d.	n.d.	n.d.	1	0	n.d.	0	n.d.	0			M9	n.d.	0	n.d.	n.d.	n.d.	0	0.720432	n.d.	0.00822208	0	0	0	0	-0.780791	-0.341948
				M8	0	0	n.d.	n.d.	n.d.	0	0	n.d.	0.0773294	1	0	0	0	0.927555	0.0604632	0.000194266	0.56713	0.268437	n.d.	n.d.	n.d.	0	0	n.d.	0	n.d.	0			M8	n.d.	0	n.d.	n.d.	n.d.	-0.0310532	0	n.d.	-0.138686	1	0	0	0	0.897524	-0.278334
				M7	0	0	n.d.	n.d.	n.d.	0	0	n.d.	0.37733	0	0	0	0	0	0.838985	0	0.301698	0	n.d.	n.d.	n.d.	0	0	n.d.	0	n.d.	0			M7	n.d.	0	n.d.	n.d.	n.d.	-0.261445	0	n.d.	-0.213424	0	0	0	0	0	0.669374
				M6	0	0	n.d.	n.d.	n.d.	0.380769	0	n.d.	0.365684	0	0	0	0	0	0.0674938	0	0.131173	0	n.d.	n.d.	n.d.	0	0	n.d.	0.425373	n.d.	0			M6	n.d.	0	n.d.	n.d.	n.d.	-0.058885	0	n.d.	0.279184	0	-0.00177747	0	0	0	-0.0083599
				M5	0.0203334	0	n.d.	n.d.	n.d.	0.619231	0.112668	n.d.	0.0801245	0	0	0	0	0	0.0117177	0.000652001	0	0	n.d.	n.d.	n.d.	0	0	n.d.	0	n.d.	0			M5	n.d.	0	n.d.	n.d.	n.d.	0.56374	0.112668	n.d.	0.0490183	0	0	-0.135779	0	0	0.00629955
				M4	0	0	n.d.	n.d.	n.d.	0	0	n.d.	0.00232454	0	0	1	0	0	0	0	0	0	n.d.	n.d.	n.d.	0	0	n.d.	0	n.d.	0			M4	n.d.	0	n.d.	n.d.	n.d.	0	0	n.d.	0.00232454	0	0	0.577416	0	0	0
				M3	0	0	n.d.	n.d.	n.d.	0	0	n.d.	0	0	0	0	0	0	0	0	0	0	n.d.	n.d.	n.d.	0	0	n.d.	0	n.d.	0			M3	n.d.	0	n.d.	n.d.	n.d.	0	-0.0490283	n.d.	0	0	0	0	0	0	0
				FM	0	0	n.d.	n.d.	n.d.	0	0	n.d.	0	0	0	0	0	0	0	0	0	0	n.d.	n.d.	n.d.	0	0	n.d.	0	n.d.	0			FM	n.d.	0	n.d.	n.d.	n.d.	0	0	n.d.	-0.0291527	0	-0.0107685	0	-0.0215079	0	0
				HYBRID	0	0	n.d.	n.d.	n.d.	0	0	n.d.	0.0250622	0	0.00383002	0	0	0	0	0	0	0	n.d.	n.d.	n.d.	0	0	n.d.	0.574627	n.d.	0			HYBRID	n.d.	0	n.d.	n.d.	n.d.	0	0	n.d.	0.0250622	0	-0.00678929	0	0	0	0
				FHYBRID	0	0	n.d.	n.d.	n.d.	0	0	n.d.	0.000894413	0	0	0	0	0	0	0.0650417	0	0	n.d.	n.d.	n.d.	0	0	n.d.	0	n.d.	0			FHYBRID	n.d.	0	n.d.	n.d.	n.d.	0	0	n.d.	0	-0.0739349	-0.0513848	0	0	0	0
				HexNAc(3)(x)	0	0	n.d.	n.d.	n.d.	0	0	n.d.	0	0	0	0	0	0	0	0	0	0	n.d.	n.d.	n.d.	0	0	n.d.	0	n.d.	0.0856618			HexNAc(3)(x)	n.d.	0	n.d.	n.d.	n.d.	0	0	n.d.	0	0	-0.00364091	0	-0.0611317	0	0
				HexNAc(3)(F)(x)	0	0	n.d.	n.d.	n.d.	0	0	n.d.	0	0	0	0	0	0	0	0.000387699	0	0	n.d.	n.d.	n.d.	0	0	n.d.	0	n.d.	0.914338			HexNAc(3)(F)(x)	n.d.	-0.154308	n.d.	n.d.	n.d.	0	0	n.d.	-0.0085279	0	-0.290729	0	0	0	-0.00452295
				HexNAc(4)(x)	0	0.115692	n.d.	n.d.	n.d.	0	0	n.d.	0	0	0.596434	0	1	0	0	0	0	0	n.d.	n.d.	n.d.	0	0	n.d.	0	n.d.	0			HexNAc(4)(x)	n.d.	-0.642076	n.d.	n.d.	n.d.	0	-0.459748	n.d.	0	-0.0212659	0.268992	0	1	0	-0.00134628
				HexNAc(4)(F)(x)	0.835888	0.827086	n.d.	n.d.	n.d.	0	0.1669	n.d.	0	0	0.127614	0	0	0	0.00164516	0.241916	0	0	n.d.	n.d.	n.d.	0	0.357097	n.d.	0	n.d.	0			HexNAc(4)(F)(x)	n.d.	0.739163	n.d.	n.d.	n.d.	0	0.1669	n.d.	-0.0281759	0	-0.0107401	0	0	0	0.00164516
				HexNAc(5)(x)	0	0	n.d.	n.d.	n.d.	0	0	n.d.	0	0	0.205867	0	0	0	0.00204825	0	0	0	n.d.	n.d.	n.d.	0	0	n.d.	0	n.d.	0			HexNAc(5)(x)	n.d.	0	n.d.	n.d.	n.d.	0	-0.446049	n.d.	-0.00976764	0	0.118536	-0.00307862	-0.91736	0	0.00204825
				HexNAc(5)(F)(x)	0	0.0572214	n.d.	n.d.	n.d.	0	0	n.d.	0	0	0.0545261	0	0	0	0	0.323269	0	0	n.d.	n.d.	n.d.	0	0.642903	n.d.	0	n.d.	0			HexNAc(5)(F)(x)	n.d.	0.0572214	n.d.	n.d.	n.d.	0	0	n.d.	0	0	0.00123992	0	0	0	-0.00643107
				HexNAc(6+)(x)	0	0	n.d.	n.d.	n.d.	0	0	n.d.	0	0	0.0117284	0	0	0	0	0	0	0	n.d.	n.d.	n.d.	0	0	n.d.	0	n.d.	0			HexNAc(6+)(x)	n.d.	0	n.d.	n.d.	n.d.	0	-0.0431757	n.d.	0	0	-0.0129387	0	0	0	0
				HexNAc(6+)(F)(x)	0	0	n.d.	n.d.	n.d.	0	0	n.d.	0	0	0	0	0	0	0	0.367939	0	0	n.d.	n.d.	n.d.	0	0	n.d.	0	n.d.	0			HexNAc(6+)(F)(x)	n.d.	0	n.d.	n.d.	n.d.	-0.212357	0	n.d.	0	0	0	-0.192414	0	0	0
				Unoccupied	0	0	n.d.	n.d.	n.d.	0	0	n.d.	0.0211026	0	0	0	0	0	0.0142487	0	0	0	n.d.	n.d.	n.d.	0	0	n.d.	0	n.d.	0			Unoccupied	n.d.	0	n.d.	n.d.	n.d.	0	-0.00199912	n.d.	0.0211026	0	0	0	0	0	0.0142487
				Core	0	0	n.d.	n.d.	n.d.	0	0	n.d.	0.0419256	0	0	0	0	0	0	0	0	0	n.d.	n.d.	n.d.	0	0	n.d.	0	n.d.	0			Core	n.d.	0	n.d.	n.d.	n.d.	0	0	n.d.	0.0419256	-0.0115558	0	0	0	-0.0500521	-0.0162544
				Oligomannose	0.164112	0	n.d.	n.d.	n.d.	1	0.8331	n.d.	0.911015	1	0	1	1	0.982058	0.982058	0.00144658	1	1	n.d.	n.d.	n.d.	1	0	n.d.	0.425373	n.d.	0			Oligomannose	n.d.	0	n.d.	n.d.	n.d.	0.212357	0.782072	n.d.	-0.0133607	0.106757	-0.00177747	0.195492	1	0.03211	0.0106126
				Hybrid	0	0	n.d.	n.d.	n.d.	0	0	n.d.	0.0259566	0	0.00383002	0	0	0	0	0.0650417	0	0	n.d.	n.d.	n.d.	0	0	n.d.	0.574627	n.d.	0			Hybrid	n.d.	0	n.d.	n.d.	n.d.	0	0	n.d.	-0.00319605	0	-0.0175578	0	-0.0215079	0	0
				Complex	0.835888	1	n.d.	n.d.	n.d.	0	0.1669	n.d.	0	0	0.99617	0	0	0.00369341	0.00369341	0.933512	0	0	n.d.	n.d.	n.d.	0	1	n.d.	0	n.d.	1			Complex	n.d.	0	n.d.	n.d.	n.d.	0	-0.782072	n.d.	-0.0464714	-0.0952008	0.0193352	-0.00307862	-0.978492	0.00369341	-0.0086069
				Unoccupied	0	0	n.d.	n.d.	n.d.	0	0	n.d.	0.0211026	0	0	0	0	0.0142487	0.0142487	0	0	0	n.d.	n.d.	n.d.	0	0	n.d.	0	n.d.	0			Unoccupied	n.d.	0	n.d.	n.d.	n.d.	-0.212357	0	n.d.	0.0211026	0	0	-0.192414	0	0.0142487	0.0142487
				Core	0	0	n.d.	n.d.	n.d.	0	0	n.d.	0.0419256	0	0	0	0	0	0	0	0	0	n.d.	n.d.	n.d.	0	0	n.d.	0	n.d.	0			Core	n.d.	0	n.d.	n.d.	n.d.	0	0	n.d.	0.0419256	-0.0115558	0	0	0	-0.0500521	-0.0162544
				Fucose	0.835888	0.884308	n.d.	n.d.	n.d.	0	0.1669	n.d.	0.000894413	0	0.18214	0	0	0.00164516	0.00164516	0.998553	0	0	n.d.	n.d.	n.d.	0	1	n.d.	0	n.d.	0.914338			Fucose	n.d.	0.126539	n.d.	n.d.	n.d.	0	-0.831101	n.d.	-0.00887323	-0.0212659	-0.271559	-0.00307862	-0.978492	0.00164516	0.000298876
				NeuAc	0.749551	0	n.d.	n.d.	n.d.	0	0.1669	n.d.	0.014441	0	0.522599	0	0	0.00164516	0.00164516	0.508603	0	0	n.d.	n.d.	n.d.	0	0.357097	n.d.	0	n.d.	0			NeuAc	n.d.	-0.235523	n.d.	n.d.	n.d.	0	-0.640777	n.d.	-0.0320304	-0.0212659	0.186219	-0.00307862	-1	0.00164516	-0.00422408
				Hxb2 Env coords	49	88	135	138	156	160	187	197	241	262	276	295	301	332	339	356	362	386	392	397	406	448	463	611	616	625	637			Hxb2 Env coords	49	88	135	138	156	160	187	197	241	262	276	295	301	332	339
					N49	N88	N135	N138	N156	N160	N188	N197	N241	N262	N276	N295	N301	N332	N339	N356	N362	N386	N392	N397	N406	N448	N463	N611	N616	N625	N637			7. JR-FL SOS E168K + N189A + N611Q	N49	N88	N135	N138	N156	N160	N188	N197	N241	N262	N276	N295	N301	N332	N339
				7. JR-FL SOS E168K + N189A + N611Q																														P.P. Diff vs 1. JR-FL SOS E168K + N189A Parent
				M9Glc	n.d.	0	n.d.	n.d.	n.d.	0	0	n.d.	0	0	0	0	0	0	0	0	0	0	n.d.	n.d.	n.d.	0	0	n.d.	0	n.d.	0			M9Glc	n.d.	0	n.d.	n.d.	n.d.	0	0	n.d.	0	-0.893243	0	-0.246144	0	-0.0666801	-0.0364192
				M9	n.d.	0	n.d.	n.d.	n.d.	0	0	n.d.	0.014184	0	0	0	0	0	0	0.000665769	0.0579851	0.814111	n.d.	n.d.	n.d.	0.839885	0	n.d.	0	n.d.	0			M9	n.d.	0	n.d.	n.d.	n.d.	0	0	n.d.	0.014184	0	0	0	0	-0.853237	-0.345346
				M8	n.d.	0	n.d.	n.d.	n.d.	0	0	n.d.	0.0774688	1	0	0	0	0	0.0356539	0	0.557175	0.185889	n.d.	n.d.	n.d.	0.127376	0	n.d.	0	n.d.	0			M8	n.d.	0	n.d.	n.d.	n.d.	-0.0310532	0	n.d.	-0.138546	1	0	0	0	-0.0300312	-0.303143
				M7	n.d.	0	n.d.	n.d.	n.d.	0.0771676	0	n.d.	0.45701	0	0	0	0	0	0.0242054	0	0.279559	0	n.d.	n.d.	n.d.	0.0225893	0	n.d.	0	n.d.	0			M7	n.d.	0	n.d.	n.d.	n.d.	-0.184277	0	n.d.	-0.133744	0	0	0	0	0	-0.145405
				M6	n.d.	0	n.d.	n.d.	n.d.	0.354046	0	n.d.	0.337184	0	0	0	0	0.971489	0.0103037	0	0.10528	0	n.d.	n.d.	n.d.	0.0101503	0	n.d.	0	n.d.	0			M6	n.d.	0	n.d.	n.d.	n.d.	-0.085608	0	n.d.	0.250684	0	-0.00177747	0	0	0.971489	-0.06555
				M5	n.d.	0	n.d.	n.d.	n.d.	0.476879	0	n.d.	0.0635356	0	0	0	0	0	0	0.000374162	0	0	n.d.	n.d.	n.d.	0	0	n.d.	0	n.d.	0			M5	n.d.	0	n.d.	n.d.	n.d.	0.421388	0	n.d.	0.0324294	0	0	-0.135779	0	0	-0.00541812
				M4	n.d.	0	n.d.	n.d.	n.d.	0.0570809	0	n.d.	0.000596343	0	0	1	0	0	0	0	0	0	n.d.	n.d.	n.d.	0	0	n.d.	0	n.d.	0			M4	n.d.	0	n.d.	n.d.	n.d.	0.0570809	0	n.d.	0.000596343	0	0	0.577416	0	0	0
				M3	n.d.	0	n.d.	n.d.	n.d.	0	0	n.d.	0	0	0	0	0	0	0	0	0	0	n.d.	n.d.	n.d.	0	0	n.d.	0	n.d.	0			M3	n.d.	0	n.d.	n.d.	n.d.	0	-0.0490283	n.d.	0	0	0	0	0	0	0
				FM	n.d.	0	n.d.	n.d.	n.d.	0	0	n.d.	0	0	0	0	0	0	0	0	0	0	n.d.	n.d.	n.d.	0	0.943164	n.d.	0	n.d.	0			FM	n.d.	0	n.d.	n.d.	n.d.	0	0	n.d.	-0.0291527	0	-0.0107685	0	-0.0215079	0	0
				HYBRID	n.d.	0	n.d.	n.d.	n.d.	0.0348266	0	n.d.	0.0399605	0	0	0	0	0	0	0	0	0	n.d.	n.d.	n.d.	0	0	n.d.	0	n.d.	0			HYBRID	n.d.	0	n.d.	n.d.	n.d.	0.0348266	0	n.d.	0.0399605	0	-0.0106193	0	0	0	0
				FHYBRID	n.d.	0	n.d.	n.d.	n.d.	0	0	n.d.	0	0	0	0	0	0	0	0.0651788	0	0	n.d.	n.d.	n.d.	0	0	n.d.	0	n.d.	0			FHYBRID	n.d.	0	n.d.	n.d.	n.d.	0	0	n.d.	0	-0.0739349	-0.0513848	0	0	0	0
				HexNAc(3)(x)	n.d.	0	n.d.	n.d.	n.d.	0	0	n.d.	0	0	0	0	0	0	0	0	0	0	n.d.	n.d.	n.d.	0	0	n.d.	0	n.d.	0			HexNAc(3)(x)	n.d.	0	n.d.	n.d.	n.d.	0	0	n.d.	0	0	-0.00364091	0	-0.0611317	0	0
				HexNAc(3)(F)(x)	n.d.	0	n.d.	n.d.	n.d.	0	0	n.d.	0	0	0	0	0	0	0	0.000858842	0	0	n.d.	n.d.	n.d.	0	0	n.d.	0	n.d.	0			HexNAc(3)(F)(x)	n.d.	-0.154308	n.d.	n.d.	n.d.	0	0	n.d.	-0.0085279	0	-0.290729	0	0	0	-0.00452295
				HexNAc(4)(x)	n.d.	0	n.d.	n.d.	n.d.	0	0	n.d.	0	0	0	0	0.997827	0	0	0	0	0	n.d.	n.d.	n.d.	0	0.0568364	n.d.	0	n.d.	0			HexNAc(4)(x)	n.d.	-0.757768	n.d.	n.d.	n.d.	0	-0.459748	n.d.	0	-0.0212659	-0.327441	0	0.997827	0	-0.00134628
				HexNAc(4)(F)(x)	n.d.	1	n.d.	n.d.	n.d.	0	0.639492	n.d.	0	0	0.275637	0	0	0.000950819	0.00333642	0.274004	0	0	n.d.	n.d.	n.d.	0	0	n.d.	0	n.d.	1			HexNAc(4)(F)(x)	n.d.	0.912076	n.d.	n.d.	n.d.	0	0.639492	n.d.	-0.0281759	0	0.137283	0	0	0.000950819	0.00333642
				HexNAc(5)(x)	n.d.	0	n.d.	n.d.	n.d.	0	0	n.d.	0	0	0	0	0.00217313	0	0	0	0	0	n.d.	n.d.	n.d.	0	0	n.d.	0	n.d.	0			HexNAc(5)(x)	n.d.	0	n.d.	n.d.	n.d.	0	-0.446049	n.d.	-0.00976764	0	-0.0873312	-0.00307862	-0.915187	0	0
				HexNAc(5)(F)(x)	n.d.	0	n.d.	n.d.	n.d.	0	0.0605447	n.d.	0	0	0.606796	0	0	0.02756	0.00189718	0.317778	0	0	n.d.	n.d.	n.d.	0	0	n.d.	0.980934	n.d.	0			HexNAc(5)(F)(x)	n.d.	0	n.d.	n.d.	n.d.	0	0.0605447	n.d.	0	0	0.55351	0	0	0.02756	-0.00453389
				HexNAc(6+)(x)	n.d.	0	n.d.	n.d.	n.d.	0	0	n.d.	0	0	0	0	0	0	0	0	0	0	n.d.	n.d.	n.d.	0	0	n.d.	0.0190655	n.d.	0			HexNAc(6+)(x)	n.d.	0	n.d.	n.d.	n.d.	0	-0.0431757	n.d.	0	0	-0.0246671	0	0	0	0
				HexNAc(6+)(F)(x)	n.d.	0	n.d.	n.d.	n.d.	0	0.126978	n.d.	0	0	0.117567	0	0	0	0	0.34114	0	0	n.d.	n.d.	n.d.	0	0	n.d.	0	n.d.	0			HexNAc(6+)(F)(x)	n.d.	0	n.d.	n.d.	n.d.	-0.212357	0.126978	n.d.	0	0	0.117567	-0.192414	0	0	0
				Unoccupied	n.d.	0	n.d.	n.d.	n.d.	0	0.172985	n.d.	0	0	0	0	0	0	0.924603	0	0	0	n.d.	n.d.	n.d.	0	0	n.d.	0	n.d.	0			Unoccupied	n.d.	0	n.d.	n.d.	n.d.	0	0.170986	n.d.	0	0	0	0	0	0	0.924603
				Core	n.d.	0	n.d.	n.d.	n.d.	0	0	n.d.	0.0100598	0	0	0	0	0	0	0	0	0	n.d.	n.d.	n.d.	0	0	n.d.	0	n.d.	0			Core	n.d.	0	n.d.	n.d.	n.d.	0	0	n.d.	0.0100598	-0.0115558	0	0	0	-0.0500521	-0.0162544
				Oligomannose	n.d.	0	n.d.	n.d.	n.d.	0.965173	0	n.d.	0.94998	1	0	1	0	0.971489	0	0.00103993	1	1	n.d.	n.d.	n.d.	1	0.943164	n.d.	0	n.d.	0			Oligomannose	n.d.	0	n.d.	n.d.	n.d.	0.177531	-0.0510274	n.d.	0.0256038	0.106757	-0.00177747	0.195492	0	0.0215413	-0.971445
				Hybrid	n.d.	0	n.d.	n.d.	n.d.	0.0348266	0	n.d.	0.0399605	0	0	0	0	0	0	0.0651788	0	0	n.d.	n.d.	n.d.	0	0	n.d.	0	n.d.	0			Hybrid	n.d.	0	n.d.	n.d.	n.d.	0.0348266	0	n.d.	0.0108079	0	-0.0213878	0	-0.0215079	0	0
				Complex	n.d.	1	n.d.	n.d.	n.d.	0	0.827015	n.d.	0	0	1	0	1	0.0285108	0	0.933781	0	0	n.d.	n.d.	n.d.	0	0.0568364	n.d.	1	n.d.	1			Complex	n.d.	0	n.d.	n.d.	n.d.	0	-0.121957	n.d.	-0.0464714	-0.0952008	0.0231653	-0.00307862	0.0215079	0.0285108	-0.0123003
				Unoccupied	n.d.	0	n.d.	n.d.	n.d.	0	0.172985	n.d.	0	0	0	0	0	0	0	0	0	0	n.d.	n.d.	n.d.	0	0	n.d.	0	n.d.	0			Unoccupied	n.d.	0	n.d.	n.d.	n.d.	-0.212357	0.172985	n.d.	0	0	0	-0.192414	0	0	0
				Core	n.d.	0	n.d.	n.d.	n.d.	0	0	n.d.	0.0100598	0	0	0	0	0	0	0	0	0	n.d.	n.d.	n.d.	0	0	n.d.	0	n.d.	0			Core	n.d.	0	n.d.	n.d.	n.d.	0	0	n.d.	0.0100598	-0.0115558	0	0	0	-0.0500521	-0.0162544
				Fucose	n.d.	1	n.d.	n.d.	n.d.	0	0.827015	n.d.	0	0	1	0	0	0.0285108	0	0.99896	0	0	n.d.	n.d.	n.d.	0	0.943164	n.d.	0.980934	n.d.	1			Fucose	n.d.	0.242232	n.d.	n.d.	n.d.	0	-0.170986	n.d.	-0.00976764	-0.0212659	0.5463	-0.00307862	-0.978492	0.0285108	-0.00134628
				NeuAc	n.d.	0	n.d.	n.d.	n.d.	0	0.126978	n.d.	0.0139054	0	0.106189	0	1	0.000950819	0	0.459654	0	0	n.d.	n.d.	n.d.	0	0.0568364	n.d.	0.0190655	n.d.	0			NeuAc	n.d.	-0.235523	n.d.	n.d.	n.d.	0	-0.680699	n.d.	-0.0325661	-0.0212659	-0.23019	-0.00307862	0	0.000950819	-0.00586924
				Hxb2 Env coords	49	88	135	138	156	160	187	197	241	262	276	295	301	332	339	356	362	386	392	397	406	448	463	611	616	625	637			Hxb2 Env coords	49	88	135	138	156	160	187	197	241	262	276	295	301	332	339
					N49	N88	N135	N138	N156	N160	N188	N197	N241	N262	N276	N295	N301	N332	N339	N356	N362	N386	N392	N397	N406	N448	N463	N611	N616	N625	N637			8. JR-FL SOS E168K + N189A + T49N + N611Q	N49	N88	N135	N138	N156	N160	N188	N197	N241	N262	N276	N295	N301	N332	N339
				8. JR-FL SOS E168K + N189A + T49N + N611Q																														P.P. Diff vs 1. JR-FL SOS E168K + N189A Parent
				M9Glc	0	0	n.d.	n.d.	n.d.	0	0	n.d.	0	0	0	n.d.	0	0	0	0	0	0	n.d.	n.d.	n.d.	0.0169915	0	n.d.	0	0	n.d.			M9Glc	n.d.	0	n.d.	n.d.	n.d.	0	0	n.d.	0	-0.893243	0	n.d.	0	-0.0666801	-0.0364192
				M9	0.0877207	0	n.d.	n.d.	n.d.	0	0	n.d.	0.0428353	1	0	n.d.	0	0.146474	0.022491	0.00134283	0	0.907753	n.d.	n.d.	n.d.	0.797294	0	n.d.	0	0	n.d.			M9	n.d.	0	n.d.	n.d.	n.d.	0	0	n.d.	0.0428353	1	0	n.d.	0	-0.706763	-0.322855
				M8	0	0	n.d.	n.d.	n.d.	0	0	n.d.	0.0826185	0	0	n.d.	0	0.853526	0.245995	0	0.563856	0.0922473	n.d.	n.d.	n.d.	0.146225	0	n.d.	0	0	n.d.			M8	n.d.	0	n.d.	n.d.	n.d.	-0.0310532	0	n.d.	-0.133397	0	0	n.d.	0	0.823495	-0.092802
				M7	0	0	n.d.	n.d.	n.d.	0.269339	0	n.d.	0.418355	0	0	n.d.	0	0	0.193552	0	0.286744	0	n.d.	n.d.	n.d.	0.0201774	0	n.d.	0	0	n.d.			M7	n.d.	0	n.d.	n.d.	n.d.	0.0078939	0	n.d.	-0.1724	0	0	n.d.	0	0	0.0239417
				M6	0	0	n.d.	n.d.	n.d.	0.195303	0	n.d.	0.339946	0	0	n.d.	0	0	0.104345	0	0.1494	0	n.d.	n.d.	n.d.	0.0158479	0	n.d.	0	0	n.d.			M6	n.d.	0	n.d.	n.d.	n.d.	-0.244352	0	n.d.	0.253446	0	-0.00177747	n.d.	0	0	0.0284916
				M5	0	0	n.d.	n.d.	n.d.	0.522083	0	n.d.	0.0810398	0	0	n.d.	0	0	0.0243833	0.000402848	0	0	n.d.	n.d.	n.d.	0.00346366	0	n.d.	0	0	n.d.			M5	n.d.	0	n.d.	n.d.	n.d.	0.466593	0	n.d.	0.0499337	0	0	n.d.	0	0	0.0189652
				M4	0	0	n.d.	n.d.	n.d.	0	0	n.d.	0	0	0	n.d.	0.588095	0	0	0	0	0	n.d.	n.d.	n.d.	0	0	n.d.	0	0	n.d.			M4	n.d.	0	n.d.	n.d.	n.d.	0	0	n.d.	0	0	0	n.d.	0.588095	0	0
				M3	0	0	n.d.	n.d.	n.d.	0	0	n.d.	0	0	0	n.d.	0.410607	0	0	0	0	0	n.d.	n.d.	n.d.	0	0	n.d.	0	0	n.d.			M3	n.d.	0	n.d.	n.d.	n.d.	0	-0.0490283	n.d.	0	0	0	n.d.	0.410607	0	0
				FM	0	0	n.d.	n.d.	n.d.	0	0.309413	n.d.	0	0	0	n.d.	0	0	0	0	0	0	n.d.	n.d.	n.d.	0	0	n.d.	0	0	n.d.			FM	n.d.	0	n.d.	n.d.	n.d.	0	0.309413	n.d.	-0.0291527	0	-0.0107685	n.d.	-0.0215079	0	0
				HYBRID	0	0	n.d.	n.d.	n.d.	0	0	n.d.	0.035205	0	0	n.d.	0	0	0.00129756	0	0	0	n.d.	n.d.	n.d.	0	0	n.d.	0	0	n.d.			HYBRID	n.d.	0	n.d.	n.d.	n.d.	0	0	n.d.	0.035205	0	-0.0106193	n.d.	0	0	0.00129756
				FHYBRID	0	0	n.d.	n.d.	n.d.	0	0	n.d.	0	0	0	n.d.	0	0	0	0.0421599	0	0	n.d.	n.d.	n.d.	0	0	n.d.	0	0	n.d.			FHYBRID	n.d.	0	n.d.	n.d.	n.d.	0	0	n.d.	0	-0.0739349	-0.0513848	n.d.	0	0	0
				HexNAc(3)(x)	0	0	n.d.	n.d.	n.d.	0	0	n.d.	0	0	0	n.d.	0	0	0	1.42146e-05	0	0	n.d.	n.d.	n.d.	0	0	n.d.	0	0	n.d.			HexNAc(3)(x)	n.d.	0	n.d.	n.d.	n.d.	0	0	n.d.	0	0	-0.00364091	n.d.	-0.0611317	0	0
				HexNAc(3)(F)(x)	0	0	n.d.	n.d.	n.d.	0	0	n.d.	0	0	0	n.d.	0	0	2.75731e-06	0	0	0	n.d.	n.d.	n.d.	0	0	n.d.	0	0	n.d.			HexNAc(3)(F)(x)	n.d.	-0.154308	n.d.	n.d.	n.d.	0	0	n.d.	-0.0085279	0	-0.290729	n.d.	0	0	-0.00452019
				HexNAc(4)(x)	0	0	n.d.	n.d.	n.d.	0	0	n.d.	0	0	0.368098	n.d.	0	0	0	0	0	0	n.d.	n.d.	n.d.	0	0	n.d.	0	0	n.d.			HexNAc(4)(x)	n.d.	-0.757768	n.d.	n.d.	n.d.	0	-0.459748	n.d.	0	-0.0212659	0.0406569	n.d.	0	0	-0.00134628
				HexNAc(4)(F)(x)	0.899137	0.893569	n.d.	n.d.	n.d.	0	0.627058	n.d.	0	0	0.631902	n.d.	0	0	0.0101642	0.217036	0	0	n.d.	n.d.	n.d.	0	0.0322642	n.d.	1	0	n.d.			HexNAc(4)(F)(x)	n.d.	0.805645	n.d.	n.d.	n.d.	0	0.627058	n.d.	-0.0281759	0	0.493547	n.d.	0	0	0.0101642
				HexNAc(5)(x)	0	0.106431	n.d.	n.d.	n.d.	0	0	n.d.	0	0	0	n.d.	0.000529815	0	0	0	0	0	n.d.	n.d.	n.d.	0	0	n.d.	0	0	n.d.			HexNAc(5)(x)	n.d.	0.106431	n.d.	n.d.	n.d.	0	-0.446049	n.d.	-0.00976764	0	-0.0873312	n.d.	-0.916831	0	0
				HexNAc(5)(F)(x)	0.00983769	0	n.d.	n.d.	n.d.	0	0.0635291	n.d.	0	0	0	n.d.	0	0	0.00827193	0.284601	0	0	n.d.	n.d.	n.d.	0	0	n.d.	0	0.987321	n.d.			HexNAc(5)(F)(x)	n.d.	0	n.d.	n.d.	n.d.	0	0.0635291	n.d.	0	0	-0.0532862	n.d.	0	0	0.00184086
				HexNAc(6+)(x)	0.00330497	0	n.d.	n.d.	n.d.	0.0132755	0	n.d.	0	0	0	n.d.	0.000768232	0	0.000190849	0.0150614	0	0	n.d.	n.d.	n.d.	0	0	n.d.	0	0	n.d.			HexNAc(6+)(x)	n.d.	0	n.d.	n.d.	n.d.	0.0132755	-0.0431757	n.d.	0	0	-0.0246671	n.d.	0.000768232	0	0.000190849
				HexNAc(6+)(F)(x)	0	0	n.d.	n.d.	n.d.	0	0	n.d.	0	0	0	n.d.	0	0	0.00165979	0.352038	0	0	n.d.	n.d.	n.d.	0	0.338765	n.d.	0	0.0126792	n.d.			HexNAc(6+)(F)(x)	n.d.	0	n.d.	n.d.	n.d.	-0.212357	0	n.d.	0	0	0	n.d.	0	0	0.00165979
				Unoccupied	0	0	n.d.	n.d.	n.d.	0	0	n.d.	0	0	0	n.d.	0	0	0.387645	0.00629072	0	0	n.d.	n.d.	n.d.	0	0.628971	n.d.	0	0	n.d.			Unoccupied	n.d.	0	n.d.	n.d.	n.d.	0	-0.00199912	n.d.	0	0	0	n.d.	0	0	0.387645
				Core	0	0	n.d.	n.d.	n.d.	0	0	n.d.	0	0	0	n.d.	0	0	0	0.0810535	0	0	n.d.	n.d.	n.d.	0	0	n.d.	0	0	n.d.			Core	n.d.	0	n.d.	n.d.	n.d.	0	0	n.d.	0	-0.0115558	0	n.d.	0	-0.0500521	-0.0162544
				Oligomannose	0.0877207	0	n.d.	n.d.	n.d.	0.986725	0.309413	n.d.	0.964795	1	0	n.d.	0.998702	1	0.590767	0.00174567	1	1	n.d.	n.d.	n.d.	1	0	n.d.	0	0	n.d.			Oligomannose	n.d.	0	n.d.	n.d.	n.d.	0.199082	0.258385	n.d.	0.0404191	0.106757	-0.00177747	n.d.	0.998702	0.0500521	-0.380678
				Hybrid	0	0	n.d.	n.d.	n.d.	0	0	n.d.	0.035205	0	0	n.d.	0	0	0.00129756	0.0421599	0	0	n.d.	n.d.	n.d.	0	0	n.d.	0	0	n.d.			Hybrid	n.d.	1	n.d.	n.d.	n.d.	0	0	n.d.	0.00605231	0	-0.0213878	n.d.	-0.0215079	0	0.00129756
				Complex	0.912279	1	n.d.	n.d.	n.d.	0.0132755	0.690587	n.d.	0	0	1	n.d.	0.00129805	0	0.0202895	0.86875	0	0	n.d.	n.d.	n.d.	0	0.371029	n.d.	1	1	n.d.			Complex	n.d.	-1	n.d.	n.d.	n.d.	0.0132755	-0.258385	n.d.	-0.0464714	-0.0952008	0.0231653	n.d.	-0.977194	0	0.00798923
				Unoccupied	0	0	n.d.	n.d.	n.d.	0	0	n.d.	0	0	0	n.d.	0	0	0.387645	0.00629072	0	0	n.d.	n.d.	n.d.	0	0.628971	n.d.	0	0	n.d.			Unoccupied	n.d.	0	n.d.	n.d.	n.d.	-0.212357	0	n.d.	0	0	0	n.d.	0	0	0.387645
				Core	0	0	n.d.	n.d.	n.d.	0	0	n.d.	0	0	0	n.d.	0	0	0	0.0810535	0	0	n.d.	n.d.	n.d.	0	0	n.d.	0	0	n.d.			Core	n.d.	0.893569	n.d.	n.d.	n.d.	0	0	n.d.	0	-0.0115558	0	n.d.	0	-0.0500521	-0.0162544
				Fucose	0.908974	0.893569	n.d.	n.d.	n.d.	0	1	n.d.	0	0	0.631902	n.d.	0	0	0.0200987	0.895834	0	0	n.d.	n.d.	n.d.	0	0.371029	n.d.	1	1	n.d.			Fucose	n.d.	-0.757768	n.d.	n.d.	n.d.	0	0.00199912	n.d.	-0.00976764	-0.0212659	0.178202	n.d.	-0.978492	0	0.0187524
				NeuAc	0.871817	0	n.d.	n.d.	n.d.	0	0.627058	n.d.	0.0132611	0	0.13865	n.d.	0.00129805	0	0.011232	0.480026	0	0	n.d.	n.d.	n.d.	0	0.333518	n.d.	0.727969	0.987321	n.d.			NeuAc	n.d.	-0.235523	n.d.	n.d.	n.d.	0	-0.180619	n.d.	-0.0332104	-0.0212659	-0.197729	n.d.	-0.998702	0	0.0053628
				Hxb2 Env coords	49	88	135	138	156	160	187	197	241	262	276	295	301	332	339	356	362	386	392	397	406	448	463	611	616	625	637			Hxb2 Env coords	49	88	135	138	156	160	187	197	241	262	276	295	301	332	339
					N49	N88	N135	N138	N156	N160	N188	N197	N241	N262	N276	N295	N301	N332	N339	N356	N362	N386	N392	N397	N406	N448	N463	N611	N616	N625	N637			9. JR-FL SOS E168K + N189A + N138A + N141A	N49	N88	N135	N138	N156	N160	N188	N197	N241	N262	N276	N295	N301	N332	N339
				9. JR-FL SOS E168K + N189A + N138A + N141A																														P.P. Diff vs 1. JR-FL SOS E168K + N189A Parent
				M9Glc	n.d.	0	0	n.d.	0	0	0	n.d.	0	0	0	0	n.d.	0	0	0	0	0	n.d.	n.d.	n.d.	0	0	n.d.	0	0	0			M9Glc	n.d.	0	n.d.	n.d.	-1	0	0	n.d.	0	-0.893243	0	-0.246144	n.d.	-0.0666801	-0.0364192
				M9	n.d.	0	0	n.d.	0	0	0	n.d.	0	0	0	0.0242086	n.d.	0.133026	0.0325903	0.00142844	0.0133451	0.835088	n.d.	n.d.	n.d.	0.852585	0	n.d.	0	0	0			M9	n.d.	0	n.d.	n.d.	0	0	0	n.d.	0	0	0	0.0242086	n.d.	-0.72021	-0.312756
				M8	n.d.	0	0	n.d.	0.129679	0	0	n.d.	0.0847488	0	0	0	n.d.	0.76015	0.34801	0	0.584493	0.164912	n.d.	n.d.	n.d.	0.121562	0	n.d.	0	0	0			M8	n.d.	0	n.d.	n.d.	0.129679	-0.0310532	0	n.d.	-0.131266	0	0	0	n.d.	0.730118	0.00921287
				M7	n.d.	0	0	n.d.	0.695187	0.15805	0	n.d.	0.243254	0	0	0	n.d.	0.0927152	0.305935	0	0.261729	0	n.d.	n.d.	n.d.	0.0258526	0	n.d.	0	0	0			M7	n.d.	0	n.d.	n.d.	0.695187	-0.103395	0	n.d.	-0.347501	0	0	0	n.d.	0.0927152	0.136325
				M6	n.d.	0	0	n.d.	0.175134	0.282127	0	n.d.	0.390057	0	0	0	n.d.	0	0.151898	0	0.121554	0	n.d.	n.d.	n.d.	0	0	n.d.	0	0	0			M6	n.d.	0	n.d.	n.d.	0.175134	-0.157527	0	n.d.	0.303557	0	-0.00177747	0	n.d.	0	0.0760442
				M5	n.d.	0	0	n.d.	0	0.465288	0.00094989	n.d.	0.134747	0	0.00245564	0	n.d.	0.0141088	0.0531286	0.00242598	0.0188796	0	n.d.	n.d.	n.d.	0	0	n.d.	0.852998	0	0			M5	n.d.	0	n.d.	n.d.	0	0.409798	0.00094989	n.d.	0.103641	0	0.00245564	-0.135779	n.d.	0.0141088	0.0477105
				M4	n.d.	0	0	n.d.	0	0	0	n.d.	0.0193256	0	0	0	n.d.	0	0.00370831	0	0	0	n.d.	n.d.	n.d.	0	0	n.d.	0	0	0			M4	n.d.	0	n.d.	n.d.	0	0	0	n.d.	0.0193256	0	0	-0.422584	n.d.	0	0.00370831
				M3	n.d.	0	0	n.d.	0	0	0	n.d.	0	0	0	0	n.d.	0	0	0	0	0	n.d.	n.d.	n.d.	0	0	n.d.	0	0	0			M3	n.d.	0	n.d.	n.d.	0	0	-0.0490283	n.d.	0	0	0	0	n.d.	0	0
				FM	n.d.	0	0	n.d.	0	0	0	n.d.	0	0	0.00154482	0	n.d.	0	0	0	0	0	n.d.	n.d.	n.d.	0	0	n.d.	0	0	0			FM	n.d.	0	n.d.	n.d.	0	0	0	n.d.	-0.0291527	0	-0.00922366	0	n.d.	0	0
				HYBRID	n.d.	0	0	n.d.	0	0.0945347	0	n.d.	0.127868	0	0.0267888	0	n.d.	0	0	0	0	0	n.d.	n.d.	n.d.	0	0	n.d.	0	0	0.251464			HYBRID	n.d.	0	n.d.	n.d.	0	0.0945347	0	n.d.	0.127868	0	0.0161695	0	n.d.	0	0
				FHYBRID	n.d.	0	0	n.d.	0	0	0	n.d.	0	0	0.00973327	0	n.d.	0	0	0.00835222	0	0	n.d.	n.d.	n.d.	0	0	n.d.	0	0	0			FHYBRID	n.d.	0	n.d.	n.d.	0	0	0	n.d.	0	-0.0739349	-0.0416515	0	n.d.	0	0
				HexNAc(3)(x)	n.d.	0	0	n.d.	0	0	0.890882	n.d.	0	0	0.00487557	0	n.d.	0	0	0	0	0	n.d.	n.d.	n.d.	0	0	n.d.	0	0	0			HexNAc(3)(x)	n.d.	0	n.d.	n.d.	0	0	0.890882	n.d.	0	0	0.00123466	0	n.d.	0	0
				HexNAc(3)(F)(x)	n.d.	0	0	n.d.	0	0	0	n.d.	0	0	0.00308964	0	n.d.	0	0	0	0	0	n.d.	n.d.	n.d.	0	0	n.d.	0	0	0			HexNAc(3)(F)(x)	n.d.	-0.154308	n.d.	n.d.	0	0	0	n.d.	-0.0085279	0	-0.287639	0	n.d.	0	-0.00452295
				HexNAc(4)(x)	n.d.	0	0	n.d.	0	0	0	n.d.	0	0.194678	0.229312	0	n.d.	0	0	0	0	0	n.d.	n.d.	n.d.	0	0	n.d.	0	0	0.413365			HexNAc(4)(x)	n.d.	-0.757768	n.d.	n.d.	0	0	-0.459748	n.d.	0	0.173412	-0.098129	0	n.d.	0	-0.00134628
				HexNAc(4)(F)(x)	n.d.	1	0.723328	n.d.	0	0	0.0738439	n.d.	0	0	0.253092	0	n.d.	0	0.000254946	0.313784	0	0	n.d.	n.d.	n.d.	0	0.0743602	n.d.	0	0	0.196349			HexNAc(4)(F)(x)	n.d.	0.912076	n.d.	n.d.	0	0	0.0738439	n.d.	-0.0281759	0	0.114737	0	n.d.	0	0.000254946
				HexNAc(5)(x)	n.d.	0	0.0588388	n.d.	0	0	0	n.d.	0	0	0.168145	0	n.d.	0	0	0	0	0	n.d.	n.d.	n.d.	0	0	n.d.	0.0368817	0	0			HexNAc(5)(x)	n.d.	0	n.d.	n.d.	0	0	-0.446049	n.d.	-0.00976764	0	0.0808134	-0.00307862	n.d.	0	0
				HexNAc(5)(F)(x)	n.d.	0	0.210038	n.d.	0	0	0.0299359	n.d.	0	0	0.157241	0	n.d.	0	0	0.308294	0	0	n.d.	n.d.	n.d.	0	0.234813	n.d.	0	0	0.138822			HexNAc(5)(F)(x)	n.d.	0	n.d.	n.d.	0	0	0.0299359	n.d.	0	0	0.103955	0	n.d.	0	-0.00643107
				HexNAc(6+)(x)	n.d.	0	0.00779568	n.d.	0	0	0.00397083	n.d.	0	0	0.0906177	0	n.d.	0	0	0	0	0	n.d.	n.d.	n.d.	0	0	n.d.	0.0712288	1	0			HexNAc(6+)(x)	n.d.	0	n.d.	n.d.	0	0	-0.0392048	n.d.	0	0	0.0659505	0	n.d.	0	0
				HexNAc(6+)(F)(x)	n.d.	0	0	n.d.	0	0	0	n.d.	0	0	0.0531044	0	n.d.	0	0	0.365715	0	0	n.d.	n.d.	n.d.	0	0.690827	n.d.	0.0388918	0	0			HexNAc(6+)(F)(x)	n.d.	0	n.d.	n.d.	0	-0.212357	0	n.d.	0	0	0.0531044	-0.192414	n.d.	0	0
				Unoccupied	n.d.	0	0	n.d.	0	0	0	n.d.	0	0.805322	0	0.975791	n.d.	0	0.104474	0	0	0	n.d.	n.d.	n.d.	0	0	n.d.	0	0	0			Unoccupied	n.d.	0	n.d.	n.d.	0	0	-0.00199912	n.d.	0	0.805322	0	0.975791	n.d.	0	0.104474
				Core	n.d.	0	0	n.d.	0	0	0.000417376	n.d.	0	0	0	0	n.d.	0	0	0	0	0	n.d.	n.d.	n.d.	0	0	n.d.	0	0	0			Core	n.d.	0	n.d.	n.d.	0	0	0.000417376	n.d.	0	-0.0115558	0	0	n.d.	-0.0500521	-0.0162544
				Oligomannose	n.d.	0	0	n.d.	1	0.905465	0.00094989	n.d.	0.872132	0	0.00400046	0.0242086	n.d.	1	0.895271	0.00385442	1	1	n.d.	n.d.	n.d.	1	0	n.d.	0.852998	0	0			Oligomannose	n.d.	0	n.d.	n.d.	0	0.117823	-0.0500775	n.d.	-0.0522437	-0.893243	0.00222299	-0.780299	n.d.	0.0500521	-0.0761747
				Hybrid	n.d.	0	0	n.d.	0	0.0945347	0	n.d.	0.127868	0	0.0365221	0	n.d.	0	0	0.00835222	0	0	n.d.	n.d.	n.d.	0	0	n.d.	0	0	0.251464			Hybrid	n.d.	0	n.d.	n.d.	0	0.0945347	0	n.d.	0.0987151	0	0.0151343	0	n.d.	0	0
				Complex	n.d.	1	1	n.d.	0	0	0.998633	n.d.	0	0.194678	0.959477	0	n.d.	0	0.000254946	0.987793	0	0	n.d.	n.d.	n.d.	0	1	n.d.	0.147002	1	0.748536			Complex	n.d.	-1	n.d.	n.d.	0	0	0.0496602	n.d.	-0.0464714	0.0994771	-0.0173573	-0.00307862	n.d.	0	-0.0120454
				Unoccupied	n.d.	0	0	n.d.	0	0	0	n.d.	0	0.805322	0	0.975791	n.d.	0	0.104474	0	0	0	n.d.	n.d.	n.d.	0	0	n.d.	0	0	0			Unoccupied	n.d.	0	n.d.	n.d.	0	-0.212357	0	n.d.	0	0.805322	0	0.783378	n.d.	0	0.104474
				Core	n.d.	0	0	n.d.	0	0	0.000417376	n.d.	0	0	0	0	n.d.	0	0	0	0	0	n.d.	n.d.	n.d.	0	0	n.d.	0	0	0			Core	n.d.	1	n.d.	n.d.	0	0	0.000417376	n.d.	0	-0.0115558	0	0	n.d.	-0.0500521	-0.0162544
				Fucose	n.d.	1	0.933366	n.d.	0	0	0.10378	n.d.	0	0	0.477805	0	n.d.	0	0.000254946	0.996146	0	0	n.d.	n.d.	n.d.	0	1	n.d.	0.0388918	0	0.335171			Fucose	n.d.	-0.757768	n.d.	n.d.	0	0	-0.894221	n.d.	-0.00976764	-0.0212659	0.0241056	-0.00307862	n.d.	0	-0.00109134
				NeuAc	n.d.	0	0.769972	n.d.	0	0	0.0948739	n.d.	0.0734017	0	0.208899	0	n.d.	0	0	0.50968	0	0	n.d.	n.d.	n.d.	0	0.978624	n.d.	0.0388918	0	0			NeuAc	n.d.	-0.235523	n.d.	n.d.	0	0	-0.712803	n.d.	0.0269302	-0.0212659	-0.12748	-0.00307862	n.d.	0	-0.00586924
				Hxb2 Env coords	49	88	135	138	156	160	187	197	241	262	276	295	301	332	339	356	362	386	392	397	406	448	463	611	616	625	637			Hxb2 Env coords	49	88	135	138	156	160	187	197	241	262	276	295	301	332	339
					N49	N88	N135	N138	N156	N160	N188	N197	N241	N262	N276	N295	N301	N332	N339	N356	N362	N386	N392	N397	N406	N448	N463	N611	N616	N625	N637			10. JR-FL SOS E168K + N189A + N138A + N141A + CH01	N49	N88	N135	N138	N156	N160	N188	N197	N241	N262	N276	N295	N301	N332	N339
				10. JR-FL SOS E168K + N189A + N138A + N141A + CH01																														P.P. Diff vs 1. JR-FL SOS E168K + N189A Parent
				M9Glc	n.d.	0	0	n.d.	0	0	0	n.d.	0	0	0	0	n.d.	0	0	0	0	0	n.d.	n.d.	n.d.	0	0	n.d.	0	0	0			M9Glc	n.d.	0	n.d.	n.d.	-1	0	0	n.d.	0	-0.893243	0	-0.246144	n.d.	-0.0666801	-0.0364192
				M9	n.d.	0	1	n.d.	0	0	0.184941	n.d.	0.0495912	1	0	0.621875	n.d.	0.0993789	0.0390211	0.0147407	0.0619403	0.532589	n.d.	n.d.	n.d.	0.884681	0.80184	n.d.	0	0	0			M9	n.d.	0	n.d.	n.d.	0	0	0.184941	n.d.	0.0495912	1	0	0.621875	n.d.	-0.753858	-0.306325
				M8	n.d.	0	0	n.d.	0.138767	0	0.269541	n.d.	0.0962853	0	0	0	n.d.	0.502541	0.276003	0.0908883	0.535181	0.35701	n.d.	n.d.	n.d.	0.115319	0	n.d.	0	0	0			M8	n.d.	0	n.d.	n.d.	0.138767	-0.0310532	0.269541	n.d.	-0.11973	0	0	0	n.d.	0.47251	-0.0627944
				M7	n.d.	0	0	n.d.	0.602723	0	0	n.d.	0.420928	0	0	0	n.d.	0.042349	0.149105	0.422618	0.277186	0.0212646	n.d.	n.d.	n.d.	0	0	n.d.	0	0	0			M7	n.d.	0	n.d.	n.d.	0.602723	-0.261445	0	n.d.	-0.169826	0	0	0	n.d.	0.042349	-0.0205057
				M6	n.d.	0	0	n.d.	0.103925	0	0	n.d.	0.295672	0	0	0	n.d.	0	0.242375	0.361516	0.10661	0.00914961	n.d.	n.d.	n.d.	0	0	n.d.	0	0	0			M6	n.d.	0	n.d.	n.d.	0.103925	-0.439654	0	n.d.	0.209172	0	-0.00177747	0	n.d.	0	0.166521
				M5	n.d.	0	0	n.d.	0.0706848	1	0.167796	n.d.	0.0748128	0	0.00158953	0	n.d.	0	0.0977114	0.0827414	0.0190832	0	n.d.	n.d.	n.d.	0	0	n.d.	0	0	0			M5	n.d.	0	n.d.	n.d.	0.0706848	0.94451	0.167796	n.d.	0.0437066	0	0.00158953	-0.135779	n.d.	0	0.0922933
				M4	n.d.	0	0	n.d.	0	0	0	n.d.	0.000337424	0	0	0	n.d.	0	0	0	0	0.079986	n.d.	n.d.	n.d.	0	0	n.d.	0	0	0			M4	n.d.	0	n.d.	n.d.	0	0	0	n.d.	0.000337424	0	0	-0.422584	n.d.	0	0
				M3	n.d.	0	0	n.d.	0	0	0	n.d.	0	0	0	0	n.d.	0	0.00543758	0	0	0	n.d.	n.d.	n.d.	0	0	n.d.	0	0.306383	0			M3	n.d.	0	n.d.	n.d.	0	0	-0.0490283	n.d.	0	0	0	0	n.d.	0	0.00543758
				FM	n.d.	0	0	n.d.	0	0	0	n.d.	0	0	0	0	n.d.	0	0	0	0	0	n.d.	n.d.	n.d.	0	0	n.d.	0	0	0			FM	n.d.	0	n.d.	n.d.	0	0	0	n.d.	-0.0291527	0	-0.0107685	0	n.d.	0	0
				HYBRID	n.d.	0.0281451	0	n.d.	0.0839007	0	0	n.d.	0.0623724	0	0.00126002	0	n.d.	0	0	0.0274956	0	0	n.d.	n.d.	n.d.	0	0	n.d.	0	0	0			HYBRID	n.d.	0.0281451	n.d.	n.d.	0.0839007	0	0	n.d.	0.0623724	0	-0.00935928	0	n.d.	0	0
				FHYBRID	n.d.	0.0737698	0	n.d.	0	0	0	n.d.	0	0	0	0	n.d.	0	0	0	0	0	n.d.	n.d.	n.d.	0	0	n.d.	0	0	0			FHYBRID	n.d.	0.0737698	n.d.	n.d.	0	0	0	n.d.	0	-0.0739349	-0.0513848	0	n.d.	0	0
				HexNAc(3)(x)	n.d.	0	0	n.d.	0	0	0	n.d.	0	0	0.00146036	0.378125	n.d.	0	0	0	0	0	n.d.	n.d.	n.d.	0	0	n.d.	0	0	0			HexNAc(3)(x)	n.d.	0	n.d.	n.d.	0	0	0	n.d.	0	0	-0.00218054	0.378125	n.d.	0	0
				HexNAc(3)(F)(x)	n.d.	0	0	n.d.	0	0	0	n.d.	0	0	0	0	n.d.	0	0	0	0	0	n.d.	n.d.	n.d.	0	0	n.d.	0	0	0			HexNAc(3)(F)(x)	n.d.	-0.154308	n.d.	n.d.	0	0	0	n.d.	-0.0085279	0	-0.290729	0	n.d.	0	-0.00452295
				HexNAc(4)(x)	n.d.	0.0580678	0	n.d.	0	0	0	n.d.	0	0	0.257013	0	n.d.	0	0	0	0	0	n.d.	n.d.	n.d.	0	0	n.d.	0	0	0			HexNAc(4)(x)	n.d.	-0.699701	n.d.	n.d.	0	0	-0.459748	n.d.	0	-0.0212659	-0.0704281	0	n.d.	0	-0.00134628
				HexNAc(4)(F)(x)	n.d.	0.503846	0	n.d.	0	0	0.00924703	n.d.	0	0	0.323547	0	n.d.	0	0	0	0	0	n.d.	n.d.	n.d.	0	0	n.d.	0	0	0.956445			HexNAc(4)(F)(x)	n.d.	0.415923	n.d.	n.d.	0	0	0.00924703	n.d.	-0.0281759	0	0.185192	0	n.d.	0	0
				HexNAc(5)(x)	n.d.	0.200867	0	n.d.	0	0	0	n.d.	0	0	0.123208	0	n.d.	0	0	0	0	0	n.d.	n.d.	n.d.	0	0	n.d.	0	0.0265957	0			HexNAc(5)(x)	n.d.	0.200867	n.d.	n.d.	0	0	-0.446049	n.d.	-0.00976764	0	0.035877	-0.00307862	n.d.	0	0
				HexNAc(5)(F)(x)	n.d.	0.135304	0	n.d.	0	0	0.368476	n.d.	0	0	0.166017	0	n.d.	0	0	0	0	0	n.d.	n.d.	n.d.	0	0.19816	n.d.	0	0	0.043555			HexNAc(5)(F)(x)	n.d.	0.135304	n.d.	n.d.	0	0	0.368476	n.d.	0	0	0.112731	0	n.d.	0	-0.00643107
				HexNAc(6+)(x)	n.d.	0	0	n.d.	0	0	0	n.d.	0	0	0.0624977	0	n.d.	0	0	0	0	0	n.d.	n.d.	n.d.	0	0	n.d.	1	0	0			HexNAc(6+)(x)	n.d.	0	n.d.	n.d.	0	0	-0.0431757	n.d.	0	0	0.0378306	0	n.d.	0	0
				HexNAc(6+)(F)(x)	n.d.	0	0	n.d.	0	0	0	n.d.	0	0	0.0634071	0	n.d.	0	0	0	0	0	n.d.	n.d.	n.d.	0	0	n.d.	0	0.609787	0			HexNAc(6+)(F)(x)	n.d.	0	n.d.	n.d.	0	-0.212357	0	n.d.	0	0	0.0634071	-0.192414	n.d.	0	0
				Unoccupied	n.d.	0	0	n.d.	0	0	0	n.d.	0	0	0	0	n.d.	0.355731	0.190347	0	0	0	n.d.	n.d.	n.d.	0	0	n.d.	0	0	0			Unoccupied	n.d.	0	n.d.	n.d.	0	0	-0.00199912	n.d.	0	0	0	0	n.d.	0.355731	0.190347
				Core	n.d.	0	0	n.d.	0	0	0	n.d.	0	0	0	0	n.d.	0	0	0	0	0	n.d.	n.d.	n.d.	0	0	n.d.	0	0.057234	0			Core	n.d.	0	n.d.	n.d.	0	0	0	n.d.	0	-0.0115558	0	0	n.d.	-0.0500521	-0.0162544
				Oligomannose	n.d.	0	1	n.d.	0.916099	1	0.622277	n.d.	0.937628	1	0.00158953	0.621875	n.d.	0.644269	0.809653	0.972504	1	1	n.d.	n.d.	n.d.	1	0.80184	n.d.	0	0.306383	0			Oligomannose	n.d.	0	n.d.	n.d.	-0.0839007	0.212357	0.57125	n.d.	0.0132517	0.106757	-0.000187942	-0.182633	n.d.	-0.305679	-0.161792
				Hybrid	n.d.	0.101915	0	n.d.	0.0839007	0	0	n.d.	0.0623724	0	0.00126002	0	n.d.	0	0	0.0274956	0	0	n.d.	n.d.	n.d.	0	0	n.d.	0	0	0			Hybrid	n.d.	0.101915	n.d.	n.d.	0.0839007	0	0	n.d.	0.0332197	0	-0.0201278	0	n.d.	0	0
				Complex	n.d.	0.898085	0	n.d.	0	0	0.377723	n.d.	0	0	0.99715	0.378125	n.d.	0	0	0	0	0	n.d.	n.d.	n.d.	0	0.19816	n.d.	1	0.636383	1			Complex	n.d.	-0.101915	n.d.	n.d.	0	0	-0.57125	n.d.	-0.0464714	-0.0952008	0.0203157	0.375046	n.d.	0	-0.0123003
				Unoccupied	n.d.	0	0	n.d.	0	0	0	n.d.	0	0	0	0	n.d.	0.355731	0.190347	0	0	0	n.d.	n.d.	n.d.	0	0	n.d.	0	0	0			Unoccupied	n.d.	0	n.d.	n.d.	0	-0.212357	0	n.d.	0	0	0	-0.192414	n.d.	0.355731	0.190347
				Core	n.d.	0	0	n.d.	0	0	0	n.d.	0	0	0	0	n.d.	0	0	0	0	0	n.d.	n.d.	n.d.	0	0	n.d.	0	0.057234	0			Core	n.d.	0	n.d.	n.d.	0	0	0	n.d.	0	-0.0115558	0	0	n.d.	-0.0500521	-0.0162544
				Fucose	n.d.	0.71292	0	n.d.	0	0	0.377723	n.d.	0	0	0.552971	0	n.d.	0	0	0	0	0	n.d.	n.d.	n.d.	0	0.19816	n.d.	0	0.609787	1			Fucose	n.d.	-0.0448483	n.d.	n.d.	0	0	-0.620278	n.d.	-0.00976764	-0.0212659	0.0992713	-0.00307862	n.d.	0	-0.00134628
				NeuAc	n.d.	0.026565	0	n.d.	0	0	0.179881	n.d.	0.0302489	0	0.335461	0	n.d.	0	0	0	0	0	n.d.	n.d.	n.d.	0	0	n.d.	1	0.0980851	0			NeuAc	n.d.	-0.208958	n.d.	n.d.	0	0	-0.627796	n.d.	-0.0162225	-0.0212659	-0.00091773	-0.00307862	n.d.	0	-0.00586924
[truncated: 40 more columns]

## Sheet: Sheet4
																									Score change
	1	2	3	4	5	6	7	8	9	10	11	12	13	14	15	16	17	18	19			-20	-15	-10	-5	0	5	10	15	20
	M9Glc	M9	M8	M7	M6	M5	M4	M3	FM	HYBRID	FHYBRID	HexNAc(3)(x)	HexNAc(3)(F)(x)	HexNAc(4)(x)	HexNAc(4)(F)(x)	HexNAc(5)(x)	HexNAc(5)(F)(x)	HexNAc(6+)(x)	HexNAc(6+)(F)(x)			Decrease in							Increase in
																						Processing							Processing
