# Supplementary material for: Engineering well-expressed, V2-immunofocusing HIV-1 envelope glycoprotein membrane trimers for use in heterologous prime-boost vaccine regimens
Source: PLoS Pathog. 2021 Oct 22;17(10):e1009807. doi: 10.1371/journal.ppat.1009807 (PMC8565784; doi:10.1371/journal.ppat.1009807)
Supplement: S1 Table — (XLSX) [file ppat.1009807.s020.xlsx]

## Sheet: MIFlowCyt
	Cytometry Part A
	Author Checklist: MIFlowCyt-Compliant Items
Requirement	Please Include Requested Information
1.1. Purpose	To evaluate the expression of antigens on virus like particles (VLPs)
1.2. Keywords	VLP, gp120, Gag, extracellular vesicle, vesicle flow cytometry.
1.3. Experiment variables	Gag, gp120 transfection
1.4. Organization name and address	San Diego Biomedical Research Institute, 10865 Road to the Cure, San Diego, CA 92121
1.5. Primary contact name and email address	James M Binley, jbinley@sdbri.org
1.6. Date or time period of experiment
1.7. Conclusions	Co-expression of Gag and gp120 increases the total amount of gp120-bearing VLPs produced, but the fraction positive for gp120
1.8. Quality control measures	Instrument performance was characterized using a combination of multi-intensity single fluorophore beads (Quantum FITC, Bangs Labs Quantibrite PE, BD Biosciences) whose intensity had been calibrated in units of MESF, multi-intensity multifluorophore beads (vCal nanoRainbow, Cellarcus), and antibody capture beads (vCal antibody capture beads, Cellarcus) calibrated to report results in units of ant…
2.1.1.1. (2.1.2.1., 2.1.3.1.) Sample description	EV/VLP-containing media fro transfected HEK 293T cells
2.1.1.2. Biological sample source description
2.1.1.3. Biological sample source organism description
2.1.2.2. Environmental sample location
2.3. Sample treatment description
2.4. Fluorescence reagent(s) description	Table S1, Supporting Information
3.1. Instrument manufacturer	Luminex
3.2. Instrument model	CellStream
3.3. Instrument configuration and settings	The CellStream flow cytometer with stock lasers and emission bands (see table below) was configured in the SmallParticleMode. The power on all lasers to 100, except for the scatter lasers, which we off.
	Laser-emission/bandwidth - Detector number: Detector name
	SSC - 773/56 - A1:
	405 - 456/51 - A2: BV421
	405 - 528/46 - A3: BV510
	405 - 583/24 - A4:
	405 - 611/31 - A5: BV605
	405 - 702/87 - A6:
	642 - 773/56 - B1:
	642 - 528/46 - B3:
	642 - 583/24 - B4:
	642 - 611/31 - B5:
	642 - 702/87 - B6: APC
	488 - 773/56 - C1: (PE780)
	no laser - 456/51 - C2:
	488 - 528/46 - C3: FITC
	488 - 583/24 - C4: (PE)
	488 - 611/31 - C5: (PE610)
	488 - 702/87 - C6: vFRed
	561 - 773/56 - D1: PE780
	FSC - 456/51 - D2:
	no laser - 528/46 - D3:
	561 - 583/24 - D4: PE
	561 - 611/31 - D5: PE610
	561 - 702/87 - D6:
4.1. List-mode data files	*We recommend all authors to submit their data files to http://flowrepository.org and to make them available for the peer-review process. If you have done so, please let us know by inserting the following codes (replace the red text):
	1) The link for peer-review process:
	http://flowrepository.org/id/RvFrL8Z1ymwRA5aekFypZzlqlivZ9WwyKZWtNEVkTjSY07MCo1sFaPgl4DwlRCJN
	This link will only be shared with reviewers of the manuscript.
4.2. Compensation description	No compensation was performed
4.3. Data transformation details
4.4.1. Gate description	Data were analyzed using a standardized data analysis layout created in FCS Express version 7 (De Novo Software). Data were subjected to a Time gate (Figure S2A), to remove data associated withany fluidic anomalies (eg clogs or surges), vFRed Object Area (Figure S2B) to remove events recorded objects imaged over more than four pixels, which would be inconsistent with single EVs). These events wer…
4.4.2. Gate statistics	EV immunofluorescence data was analyzed to calculate the median fluorescence intensity (MFI) of the entire EV population, the number of EVs with immunofluorescence positive above gate position at the upper threshold of an unstained sample (<0.5% “positive”), and the (MFI) of these positive EVs.
4.4.3. Gate boundaries	EV immunofluorescence data was analyzed to calculate the median fluorescence intensity of the entire EV population, the number of EVs with immunofluorescence positive above gate position at the upper threshold of an unstained sample (<0.5% “positive”), and the (MFI) of these positive EVs.

## Sheet: MIFlowCyt-EV
Framework Criteria	What to report	Please complete each criterion	Date	Data files and layouts
1.1 Preanalytical variables conforming to MISEV guidelines.	Preanalytical variables relating to EV sample including source, collection, isolation, storage, and any others relevant and available in the performed study.	See Methods.
1.2 Experimental design according to MIFlowCyt guidelines.	EV-FC manuscripts should provide a brief description of the experimental aim, keywords, and variables for the performed FC experiment(s) using MIFlowCyt checklist criteria: 1.1, 1.2, and 1.3, respectively. Template found at www.evflowcytometry.org.	See Introduction, Supporting Info.
2.1 Sample staining details	State any steps relating to the staining of samples. Along with the method used for staining, provide relevant reagent descriptions as listed in MIFlowCyt guidelines (Section 2.4 Fluorescence Reagent(s) Descriptions).	Sample staining was performed as directed in the vFC Protocol. A fresh 10x vFRed working solution was prepared from the 100x stock in Vesicle Staining Buffer. Staining reactions consisted of 5 ul diluted sample, 5 ul vFRed 10x Working Solution, and 5 uL 10x antibody added to a total volume of 50 uL in Vesicle Staining Buffer. Samples were incubated for 1 hour at ambient temperature. Following sta…
2.2 Sample washing details	State any steps relating to the washing of samples.	No washing was performed.
2.3 Sample dilution details	All methods and steps relating to sample dilution.	Samples were subjected to a pre-stain dilution (80 to 600-fold, as determined in preliminary experiments), and a 200-fold post stain dilution prior to measurement.
3.1 Buffer alone controls.	State whether a buffer-only control was analyzed at the same settings and during the same experiment as the samples of interest. If utilized it is recommended that all samples be recorded for a consistent set period of time e.g. 5 minutes, rather than stopping analysis at a set recorded event count e.g. 100,000 events. This allows comparisons of total particle counts between controls and samples.	Buffer-only controls showed fewer than 200 Vesicle-gated events per 3.66 uL analyzed.	2020-11-19
3.2 Buffer with reagent controls.	State whether a buffer with reagent control was analyzed at the same settings, same concentrations, and during the same experiment as the samples of interest. If used state what the results were.	Buffer plus reagent controls showed fewer than 1000 Vesicle-gated events per 3.66 uL analyzed. (Figure S2)	2020-11-19
3.3 Unstained controls.	State whether unstained control samples were analyzed at the same settings and during the same experiment as stained samples. If used, state what the results were, preferably in standard units.	Unstained controls were similar to Buffer-only controls and showed fewer than 2000 events per 3.66 uL analyzed. (Not shown)
3.4 Isotype controls.	The use of isotype controls is applicable to immunofluorescence labelling only. State whether isotype controls were analyzed at the same settings and during the same experiment as stained samples. If utilized, state which antibody they are matched to, the concentration used, and what the results were (Section 4.2, 4.3, 4.4). Due to conjugation differences between manufacturers if should be stated…	A lack of detectable Fc Receptor mediated binding was assessed on a subset of samples using an irrelvent IgG1 at a concentration of 5 nM. The median fluorescence of the isotype-stained sample was not significantly above the background of unstained sample, indicating undetectable Fc Receptor binding. Figure S9.	2020-11-23
3.5 Single-stained controls.	State whether single-stained controls were included. If used state whether the single-stained controls were recorded using the same settings, dilutions, and during the same experiment as stained samples and state what the results were, preferably in standard units (Section 4.2, 4.3, 4.4).	Single stained controls were analyzed as part of optimization and validation of multicolor assays.
3.6 Procedural controls.	State whether procedural controls were included. If used, state the procedure and if the procedural controls were acquired at the same settings and during the same experiment as stained samples.	No “procedural” controls were identified.
3.7 Serial dilutions.	State whether serial dilutions were performed on samples and note the dilution range and manner of testing. The fluorescence and/or scatter signal intensity would ideally be reported in standard units (see Section 4.3, 4.4) but arbitrary units can also be used. This data is best reported by plotting the recorded number events/concentration over a set period of time at different sample dilution. T…	In preliminary experiment, serial dilutions of samples were performed on selected samples to determine an optimal sample pre-stain dilution, which showed proportional decrease in events counts with minimal change in median fluorescence over a greater than >50-fold range (from ~ 1:10 – 1:640. (Figure S4)
3.8. Detergent treated EV-samples	State whether samples were detergent treated to assess lability. If utilized, state what detergent was used, the end concentration of the detergent, and what the results were of the lysis.	Detergent lability was assessed on a sub-set of samples by treatment of stained sample with 0.1% Empigen BB prior to post-stain dilution and analysis. Greater than 90% of the marker-positive (antibody) events were eliminated by detergent treatment. (Figure S4)
4.1 Trigger Channel(s) and Threshold(s).	The trigger channel(s) and threshold(s) used for event detection. Preferably, the fluorescence calibration (Section 4.3) and/or scatter calibration (Section 4.4) should be used in order to report the trigger channel(s) and threshold(s) in standardized units.	Data acquisition was triggered the occurance of a detectable object in any of the active fluorescence channels.
4.2 Flow Rate / Volumetric quantification.	State if the flow rate was quantified/validated and if so, report the result and how they were obtained.	The sample volumetric flow rate was calibrated using counting beads (Spherotech AccuCount), and was found to be within 10% of the instrument spec.
4.3 Fluorescence Calibration.	State whether fluorescence calibration was implemented, and if so, report the materials and methods used, catalogue numbers, lot numbers, and supplied reference units for the standards. Fluorescence parameters may be reported in standardized units of MESF, ERF, or ABC beads. The type of regression used, and the resulting scatter plot of arbitrary data vs standard data for the reference particles …	Fluorescence response was calibrated in units of ABV (antibodies bound per vesciel) using hard-dyed nanoRainbow calibration particles (Cellarcus Biosciences, #CBS6) that had been cross-calibrated against antibody capture beadsd (AbCap, Cellarcus #CBS7-MS) and PE (QuantiBrite PE beads, BD Biosciences #340495) on the same instrument.
4.4 Light Scatter Calibration.	State whether and how light scatter calibration was implemented. Light scatter parameters may be reported in standardized units of nm2, along with information required to reproduce the model.	No light scatter calibration was performed.
5.1 EV diameter/surface area/volume approximation.	State whether and how EV diameter, surface area, and/or volume has been calculated using FC measurements.	EV size was estimated from the vFRedTM intensity using the linear relationship between the population surface area and vFRed fluorescence distributions. Synthetic lipid vesicles with a uniform size distribution (estimated by NTA) and a lipid composition similar to a mammalian cell plasma membrane (Lipo100TM, Cellarcus Biosciences, # CBS-1), were stained with vFRedTM and measured by flow cytometry…
5.2 EV refractive index approximation.	State whether the EV refractive index has been approximated and how this was done.	No EV refractive index approximation was performed.
5.3 EV epitope number approximation.	State whether EV epitope number has been approximated, and if so, how it was approximated.	Immunofluorescence intensities are presented in units of ABV (antibodies bound per vesicle), which might be considered to represent the epitope abundance to within a factor of 2, given the bivalent nature of the IgGs used.
6.1 Completion of MIFlowCyt checklist.	Complete MIFlowCyt checklist criteria 1 to 4 using the MIFlowCyt guidelines. Template found at www.evflowcytometry.org.	Included in Supporting Information.
6.2 Calibrated channel detection range	If fluorescence or scatter calibration has been carried out, authors should state whether the upper and lower limits of a calibrated detection channel were calculated in standardized units. This can be done by converting the arbitrary unit scale to a calibrated scaled, as discussed in Section 4.3 and 4.4, and providing the highest unit on this scale and the lowest detectable unit above the unstai…	In general, fluorescence channels had a calibrated range of ~0-10,000 MESF/ABVs, with limits of detection (LOD, background +3SD) ranging from 10-200 MESF/ABVs) depending on the channel/fluorochrome.
6.3 EV number/concentration.	State whether EV number/concentration has been reported. If calculated, it is preferable to report EV number/concentration in a standardized manner, stating the number/concentration between a set detection range.	EV concentrations are reported in EVs/mL, which is calculated from the number of events detected in the Vesicles gate and accounting for the volume analyzed and all pre- and post-stain dilutions. Marker-positive events we calculated from the number of events exceeding an arbitrary gate set at the ~99.5 percentile of the negative population.
6.4 EV brightness.	When applicable, state the method by which the brightness of EVs is reported in standardized units of scatter and/or fluorescence.	EV brightness is reported in MESF/ABV units where possible and appropriate. (Figure S5)
7.1. Sharing of data to a public repository.	Provide a link to the experimental data in a public data repository.	Data have been uploaded to the ISAC Flow Repository.
